# Supplementary material for: The effect of cold ischemia time on hypoxia, EMT, and apoptosis pathways in normal colon mucosa
Source: PLoS One. 2026 Mar 20;21(3):e0321432. doi: 10.1371/journal.pone.0321432 (PMC13004397; doi:10.1371/journal.pone.0321432)
Supplement: S1 File — (XLSX) [file pone.0321432.s001.xlsx]

## Sheet: SupplementaryTable 1
Supplementary Table 1
Patient Code	Gender	ICD10	Time Point	Type of tissue	RIN
ES31C	Male	C18.7 Malignant neoplasm of colon - Sigmoid colon	T0	Colon Mucosa	2021-04-03
	Male		T1	Colon Mucosa	2021-04-09
	Male		T2	Colon Mucosa	2021-04-08
	Male		T3	Colon Mucosa	2021-04-06
	Male		T4	Colon Mucosa	2021-03-08
	Male		T5	Colon Mucosa	2021-03-05
5IDSR	Female	C19 - Malignant neoplasm of rectosigmoid junction	T0	Colon Mucosa	2021-04-05
	Female		T1	Colon Mucosa	2021-05-02
	Female		T2	Colon Mucosa	2021-04-08
	Female		T3	Colon Mucosa	2021-03-05
	Female		T4	Colon Mucosa	2021-03-04
	Female		T5	Colon Mucosa	2021-05-08
OV1IW	Male	C20 - Malignant neoplasm of rectum	T0	Colon Mucosa	5.0
	Male		T1	Colon Mucosa	2021-04-04
	Male		T2	Colon Mucosa	2021-06-02
	Male		T3	Colon Mucosa	2021-03-05
	Male		T4	Colon Mucosa	2021-03-07
	Male		T5	Colon Mucosa	2021-03-02
NYYCH	Male	C20 - Malignant neoplasm of rectum	T0	Colon Mucosa	2021-04-02
	Male		T1	Colon Mucosa	2021-05-03
	Male		T2	Colon Mucosa	2021-02-07
	Male		T3	Colon Mucosa	2021-02-08
	Male		T4	Colon Mucosa	4.0
	Male		T5	Colon Mucosa	2021-04-03
LZZOP	Female	C19 - Malignant neoplasm of rectosigmoid junction	T0	Colon Mucosa	2021-04-03
	Female		T1	Colon Mucosa	2021-07-05
	Female		T2	Colon Mucosa	2021-03-09
	Female		T3	Colon Mucosa	4.0
	Female		T4	Colon Mucosa	2021-04-06
	Female		T5	Colon Mucosa	2021-04-04
JSDHP	Male	C19 - Malignant neoplasm of rectosigmoid junction	T0	Colon Mucosa	5.0
	Male		T1	Colon Mucosa	2021-05-01
	Male		T2	Colon Mucosa	2021-06-08
	Male		T3	Colon Mucosa	2021-04-06
	Male		T4	Colon Mucosa	2021-07-07
	Male		T5	Colon Mucosa	2021-03-07
PZ94B	Male	C18.7 Malignant neoplasm of colon - Sigmoid colon	T0	Colon Mucosa	2021-03-07
	Male		T1	Colon Mucosa	2021-04-06
	Male		T2	Colon Mucosa	5.0
	Male		T3	Colon Mucosa	2021-05-08
	Male		T4	Colon Mucosa	2021-03-07
	Male		T5	Colon Mucosa	2021-04-01
FFMB1	Male	C20 - Malignant neoplasm of rectum	T0	Colon Mucosa	2021-04-04
	Male		T1	Colon Mucosa	2021-05-01
	Male		T2	Colon Mucosa	2021-03-04
	Male		T3	Colon Mucosa	2021-03-01
	Male		T4	Colon Mucosa	4.0
	Male		T5	Colon Mucosa	2021-03-08
ABCD	Male	C18.5 - Malignant neoplasm of splenic flexure	T0	Colon Mucosa	2021-04-06
	Male		T1	Colon Mucosa	2021-03-08
	Male		T2	Colon Mucosa	2021-05-04
	Male		T3	Colon Mucosa	2021-04-02
	Male		T4	Colon Mucosa	2021-04-02
	Male		T5	Colon Mucosa	2021-05-06
Supplementary Table 1. Pseudonymized list of patients that were included in the study with the information on gender, ICD10 (International Statistical Classification of Diseases and Related Health Problems, 10th Revision), sample time points, type of tissue, and RNA Integrity Number (RIN) values.

## Sheet: SupplementaryTable 2
Supplementary Table 2
Panel.gene.symbol	Ensembl_ID	Gencode.v35	HGNC_symbol	EntrezID	Description	Cancer-related genes	Epithelial Mesenchymal Transition (EMT)	Unfolded protein response (UPR)	Angiogenesis	Apoptosis	Cell death	Hypoxia	Pluripotency	Reference	Apoptosis/Cell death
ABAT	ENSG00000183044	ENSG00000183044.12	ABAT	18	4-aminobutyrate aminotransferase	yes
ABCB1	ENSG00000085563	ENSG00000085563.15	ABCB1	5243	ATP binding cassette subfamily B member 1	yes						yes
ABCG2	ENSG00000118777	ENSG00000118777.12	ABCG2	9429	ATP binding cassette subfamily G member 2 (Junior blood group)	yes						yes
ABL1	ENSG00000097007	ENSG00000097007.19	ABL1	25	ABL proto-oncogene 1, non-receptor tyrosine kinase					yes	yes				yes
ACADSB	ENSG00000196177	ENSG00000196177.13	ACADSB	36	acyl-CoA dehydrogenase short/branched chain	yes
ACTB	ENSG00000075624	ENSG00000075624.17	ACTB	60	actin beta									yes
ACTG2	ENSG00000163017	ENSG00000163017.14	ACTG2	72	actin gamma 2, smooth muscle	yes
ACTR3B	ENSG00000133627	ENSG00000133627.18	ACTR3B	57180	actin related protein 3B	yes
ADAM23	ENSG00000114948	ENSG00000114948.13	ADAM23	8745	ADAM metallopeptidase domain 23	yes
ADGRB1	ENSG00000181790	ENSG00000181790.11	ADGRB1	575	adhesion G protein-coupled receptor B1				yes
ADM	ENSG00000148926	ENSG00000148926.10	ADM	133	adrenomedullin							yes
ADORA2B	ENSG00000170425	ENSG00000170425.3	ADORA2B	136	adenosine A2b receptor							yes
AHNAK	ENSG00000124942	ENSG00000124942.14	AHNAK	79026	AHNAK nucleoprotein		yes
AIFM1	ENSG00000156709	ENSG00000156709.15	AIFM1	9131	apoptosis inducing factor mitochondria associated 1					yes					yes
AKT1	ENSG00000142208	ENSG00000142208.16	AKT1	207	AKT serine/threonine kinase 1	yes	yes		yes	yes	yes				yes
ALDOA	ENSG00000149925	ENSG00000149925.22	ALDOA	226	aldolase, fructose-bisphosphate A							yes
ANG	ENSG00000214274	ENSG00000214274.10	ANG	283	angiogenin				yes
ANGPT1	ENSG00000154188	ENSG00000154188.10	ANGPT1	284	angiopoietin 1				yes
ANGPT2	ENSG00000091879	ENSG00000091879.14	ANGPT2	285	angiopoietin 2				yes
ANGPTL4	ENSG00000167772	ENSG00000167772.12	ANGPTL4	51129	angiopoietin like 4				yes			yes
ANKRD30A	ENSG00000148513	ENSG00000148513.18	ANKRD30A	91074	ankyrin repeat domain 30A	yes
ANKRD37	ENSG00000186352	ENSG00000186352.9	ANKRD37	353322	ankyrin repeat domain 37							yes
ANLN	ENSG00000011426	ENSG00000011426.11	ANLN	54443	anillin actin binding protein	yes
ANPEP	ENSG00000166825	ENSG00000166825.14	ANPEP	290	alanyl aminopeptidase, membrane		yes		yes
ANXA2	ENSG00000182718	ENSG00000182718.17	ANXA2	302	annexin A2							yes
ANXA3	ENSG00000138772	ENSG00000138772.13	ANXA3	306	annexin A3	yes
APAF1	ENSG00000120868	ENSG00000120868.14	APAF1	317	apoptotic peptidase activating factor 1					yes	yes				yes
APC	ENSG00000134982	ENSG00000134982.17	APC	324	APC regulator of WNT signaling pathway	yes
APEX1	ENSG00000100823	ENSG00000100823.12	APEX1	328	apurinic/apyrimidinic endodeoxyribonuclease 1							yes
APH1B	ENSG00000138613	ENSG00000138613.14	APH1B	83464	aph-1 homolog B, gamma-secretase subunit	yes				yes
APP	ENSG00000142192	ENSG00000142192.21	APP	351	amyloid beta precursor protein						yes				yes
AR	ENSG00000169083	ENSG00000169083.18	AR	367	androgen receptor	yes
ARMT1	ENSG00000146476	ENSG00000146476.11	ARMT1	79624	acidic residue methyltransferase 1	yes
ARNT	ENSG00000143437	ENSG00000143437.21	ARNT	405	aryl hydrocarbon receptor nuclear translocator							yes
ASH2L	ENSG00000129691	ENSG00000129691.16	ASH2L	9070	ASH2 like, histone lysine methyltransferase complex subunit	yes
ASPM	ENSG00000066279	ENSG00000066279.18	ASPM	259266	assembly factor for spindle microtubules	yes
ATG12	ENSG00000145782	ENSG00000145782.13	ATG12	9140	autophagy related 12						yes				yes
ATG16L1	ENSG00000085978	ENSG00000085978.22	ATG16L1	55054	autophagy related 16 like 1						yes				yes
ATG3	ENSG00000144848	ENSG00000144848.11	ATG3	64422	autophagy related 3						yes				yes
ATG5	ENSG00000057663	ENSG00000057663.16	ATG5	9474	autophagy related 5						yes				yes
ATG7	ENSG00000197548	ENSG00000197548.12	ATG7	10533	autophagy related 7						yes				yes
ATM	ENSG00000149311	ENSG00000149311.19	ATM	472	ATM serine/threonine kinase	yes
ATP2C2	ENSG00000064270	ENSG00000064270.13	ATP2C2	9914	ATPase secretory pathway Ca2+ transporting 2	yes
ATP6V1G2	ENSG00000213760	ENSG00000213760.10	ATP6V1G2	534	ATPase H+ transporting V1 subunit G2						yes				yes
ATR	ENSG00000175054	ENSG00000175054.16	ATR	545	ATR serine/threonine kinase							yes
ATRX	ENSG00000085224	ENSG00000085224.23	ATRX	546	ATRX chromatin remodeler	yes
B2M	ENSG00000166710	ENSG00000166710.20	B2M	567	beta-2-microglobulin									yes
BAD	ENSG00000002330	ENSG00000002330.14	BAD	572	BCL2 associated agonist of cell death	yes				yes					yes
BAG1	ENSG00000107262	ENSG00000107262.25	BAG1	573	BAG cochaperone 1	yes				yes					yes
BAG3	ENSG00000151929	ENSG00000151929.10	BAG3	9531	BAG cochaperone 3					yes					yes
BAK1	ENSG00000030110	ENSG00000030110.13	BAK1	578	BCL2 antagonist/killer 1					yes					yes
BAP1	ENSG00000163930	ENSG00000163930.10	BAP1	8314	BRCA1 associated protein 1	yes
BAX	ENSG00000087088	ENSG00000087088.20	BAX	581	BCL2 associated X, apoptosis regulator					yes	yes				yes
BCL10	ENSG00000142867	ENSG00000142867.14	BCL10	8915	BCL10 immune signaling adaptor					yes					yes
BCL11A	ENSG00000119866	ENSG00000119866.22	BCL11A	53335	BAF chromatin remodeling complex subunit BCL11A	yes
BCL2	ENSG00000171791	ENSG00000171791.13	BCL2	596	BCL2 apoptosis regulator	yes				yes	yes				yes
BCL2A1	ENSG00000140379	ENSG00000140379.8	BCL2A1	597	BCL2 related protein A1					yes	yes				yes
BCL2L1	ENSG00000171552	ENSG00000171552.13	BCL2L1	598	BCL2 like 1						yes				yes
BCL2L10	ENSG00000137875	ENSG00000137875.4	BCL2L10	10017	BCL2 like 10					yes					yes
BCL2L11	ENSG00000153094	ENSG00000153094.24	BCL2L11	10018	BCL2 like 11					yes	yes				yes
BCL2L2	ENSG00000129473	ENSG00000129473.10	BCL2L2	599	BCL2 like 2					yes					yes
BECN1	ENSG00000126581	ENSG00000126581.13	BECN1	8678	beclin 1						yes				yes
BFAR	ENSG00000103429	ENSG00000103429.11	BFAR	51283	bifunctional apoptosis regulator					yes					yes
BHLHE40	ENSG00000134107	ENSG00000134107.5	BHLHE40	8553	basic helix-loop-helix family member e40							yes
BID	ENSG00000015475	ENSG00000015475.19	BID	637	BH3 interacting domain death agonist					yes					yes
BIK	ENSG00000100290	ENSG00000100290.3	BIK	638	BCL2 interacting killer					yes					yes
BIRC2	ENSG00000110330	ENSG00000110330.8	BIRC2	329	baculoviral IAP repeat containing 2						yes				yes
BIRC3	ENSG00000023445	ENSG00000023445.16	BIRC3	330	baculoviral IAP repeat containing 3					yes	yes				yes
BIRC5	ENSG00000089685	ENSG00000089685.15	BIRC5	332	baculoviral IAP repeat containing 5	yes				yes					yes
BIRC6	ENSG00000115760	ENSG00000115760.14	BIRC6	57448	baculoviral IAP repeat containing 6					yes					yes
BLM	ENSG00000197299	ENSG00000197299.12	BLM	641	BLM RecQ like helicase							yes
BLVRA	ENSG00000106605	ENSG00000106605.11	BLVRA	644	biliverdin reductase A	yes
BMF	ENSG00000104081	ENSG00000104081.14	BMF	90427	Bcl2 modifying factor						yes				yes
BMP1	ENSG00000168487	ENSG00000168487.19	BMP1	649	bone morphogenetic protein 1		yes
BMP2	ENSG00000125845	ENSG00000125845.7	BMP2	650	bone morphogenetic protein 2		yes
BMP7	ENSG00000101144	ENSG00000101144.13	BMP7	655	bone morphogenetic protein 7		yes
BNIP2	ENSG00000140299	ENSG00000140299.13	BNIP2	663	BCL2 interacting protein 2					yes					yes
BNIP3	ENSG00000176171	ENSG00000176171.11	BNIP3	664	BCL2 interacting protein 3					yes		yes			yes
BNIP3L	ENSG00000104765	ENSG00000104765.16	BNIP3L	665	BCL2 interacting protein 3 like					yes		yes			yes
BRAF	ENSG00000157764	ENSG00000157764.14	BRAF	673	B-Raf proto-oncogene, serine/threonine kinase					yes					yes
BRCA1	ENSG00000012048	ENSG00000012048.23	BRCA1	672	BRCA1 DNA repair associated	yes
BRCA2	ENSG00000139618	ENSG00000139618.16	BRCA2	675	BRCA2 DNA repair associated	yes
BRIP1	ENSG00000136492	ENSG00000136492.9	BRIP1	83990	BRCA1 interacting helicase 1	yes
BTG1	ENSG00000133639	ENSG00000133639.6	BTG1	694	BTG anti-proliferation factor 1							yes
INAVA	ENSG00000163362	ENSG00000163362.11	INAVA	55765	innate immunity activator	yes
C1orf159	ENSG00000131591	ENSG00000131591.17	C1orf159	54991	chromosome 1 open reading frame 159						yes				yes
MACIR	ENSG00000181751	ENSG00000181751.10	MACIR	90355	macrophage immunometabolism regulator	yes
CA12	ENSG00000074410	ENSG00000074410.14	CA12	771	carbonic anhydrase 12	yes
CA9	ENSG00000107159	ENSG00000107159.13	CA9	768	carbonic anhydrase 9							yes
CALD1	ENSG00000122786	ENSG00000122786.20	CALD1	800	caldesmon 1		yes
CAMK2N1	ENSG00000162545	ENSG00000162545.6	CAMK2N1	55450	calcium/calmodulin dependent protein kinase II inhibitor 1		yes
CASP1	ENSG00000137752	ENSG00000137752.24	CASP1	834	caspase 1					yes					yes
CASP10	ENSG00000003400	ENSG00000003400.15	CASP10	843	caspase 10					yes					yes
CASP14	ENSG00000105141	ENSG00000105141.6	CASP14	23581	caspase 14					yes					yes
CASP2	ENSG00000106144	ENSG00000106144.20	CASP2	835	caspase 2					yes	yes				yes
CASP3	ENSG00000164305	ENSG00000164305.19	CASP3	836	caspase 3					yes	yes				yes
CASP4	ENSG00000196954	ENSG00000196954.14	CASP4	837	caspase 4					yes					yes
CASP5	ENSG00000137757	ENSG00000137757.11	CASP5	838	caspase 5					yes					yes
CASP6	ENSG00000138794	ENSG00000138794.10	CASP6	839	caspase 6					yes	yes				yes
CASP7	ENSG00000165806	ENSG00000165806.21	CASP7	840	caspase 7					yes	yes				yes
CASP8	ENSG00000064012	ENSG00000064012.22	CASP8	841	caspase 8					yes					yes
CASP9	ENSG00000132906	ENSG00000132906.18	CASP9	842	caspase 9					yes	yes				yes
CAV1	ENSG00000105974	ENSG00000105974.12	CAV1	857	caveolin 1	yes
CAV2	ENSG00000105971	ENSG00000105971.15	CAV2	858	caveolin 2		yes
CCDC103	ENSG00000167131	ENSG00000167131.17	CCDC103	388389	coiled-coil domain containing 103						yes				yes
CCL11	ENSG00000172156	ENSG00000172156.4	CCL11	6356	C-C motif chemokine ligand 11				yes
CCL2	ENSG00000108691	ENSG00000108691.9	CCL2	6347	C-C motif chemokine ligand 2				yes
CCNA1	ENSG00000133101	ENSG00000133101.10	CCNA1	8900	cyclin A1	yes
CCNB1	ENSG00000134057	ENSG00000134057.15	CCNB1	891	cyclin B1	yes
CCNB2	ENSG00000157456	ENSG00000157456.8	CCNB2	9133	cyclin B2	yes
CCND1	ENSG00000110092	ENSG00000110092.4	CCND1	595	cyclin D1	yes	yes
CCND2	ENSG00000118971	ENSG00000118971.9	CCND2	894	cyclin D2	yes
CCNE1	ENSG00000105173	ENSG00000105173.14	CCNE1	898	cyclin E1	yes
CCNG2	ENSG00000138764	ENSG00000138764.15	CCNG2	901	cyclin G2							yes
CD27	ENSG00000139193	ENSG00000139193.3	CD27	939	CD27 molecule					yes					yes
CD40	ENSG00000101017	ENSG00000101017.14	CD40	958	CD40 molecule					yes	yes				yes
CD40LG	ENSG00000102245	ENSG00000102245.8	CD40LG	959	CD40 ligand					yes	yes				yes
CD70	ENSG00000125726	ENSG00000125726.11	CD70	970	CD70 molecule					yes					yes
CD9	ENSG00000010278	ENSG00000010278.14	CD9	928	CD9 molecule									yes
CDC20	ENSG00000117399	ENSG00000117399.14	CDC20	991	cell division cycle 20	yes
CDC6	ENSG00000094804	ENSG00000094804.12	CDC6	990	cell division cycle 6	yes
CDCA8	ENSG00000134690	ENSG00000134690.11	CDCA8	55143	cell division cycle associated 8	yes
CDH1	ENSG00000039068	ENSG00000039068.19	CDH1	999	cadherin 1	yes	yes
CDH13	ENSG00000140945	ENSG00000140945.17	CDH13	1012	cadherin 13	yes
CDH2	ENSG00000170558	ENSG00000170558.10	CDH2	1000	cadherin 2		yes
CDH3	ENSG00000062038	ENSG00000062038.14	CDH3	1001	cadherin 3	yes
CDH5	ENSG00000179776	ENSG00000179776.19	CDH5	1003	cadherin 5				yes
CDK12	ENSG00000167258	ENSG00000167258.15	CDK12	51755	cyclin dependent kinase 12	yes
CDK2	ENSG00000123374	ENSG00000123374.11	CDK2	1017	cyclin dependent kinase 2	yes
CDKN1A	ENSG00000124762	ENSG00000124762.14	CDKN1A	1026	cyclin dependent kinase inhibitor 1A	yes
CDKN1C	ENSG00000129757	ENSG00000129757.14	CDKN1C	1028	cyclin dependent kinase inhibitor 1C	yes
CDKN2A	ENSG00000147889	ENSG00000147889.17	CDKN2A	1029	cyclin dependent kinase inhibitor 2A	yes
CDKN3	ENSG00000100526	ENSG00000100526.20	CDKN3	1033	cyclin dependent kinase inhibitor 3	yes
CDO1	ENSG00000129596	ENSG00000129596.5	CDO1	1036	cysteine dioxygenase type 1	yes
CELSR1	ENSG00000075275	ENSG00000075275.18	CELSR1	9620	cadherin EGF LAG seven-pass G-type receptor 1	yes
CENPA	ENSG00000115163	ENSG00000115163.15	CENPA	1058	centromere protein A	yes
CENPF	ENSG00000117724	ENSG00000117724.13	CENPF	1063	centromere protein F	yes
CENPU	ENSG00000151725	ENSG00000151725.12	CENPU	79682	centromere protein U	yes
CEP55	ENSG00000138180	ENSG00000138180.16	CEP55	55165	centrosomal protein 55	yes
CFLAR	ENSG00000003402	ENSG00000003402.20	CFLAR	8837	CASP8 and FADD like apoptosis regulator					yes	yes				yes
CIDEA	ENSG00000176194	ENSG00000176194.18	CIDEA	1149	cell death inducing DFFA like effector a					yes					yes
CIDEB	ENSG00000136305	ENSG00000136305.11	CIDEB	27141	cell death inducing DFFA like effector b					yes					yes
CIRBP	ENSG00000099622	ENSG00000099622.14	CIRBP	1153	cold inducible RNA binding protein	yes
CNIH4	ENSG00000143771	ENSG00000143771.12	CNIH4	29097	cornichon family AMPA receptor auxiliary protein 4	yes
CNN1	ENSG00000130176	ENSG00000130176.8	CNN1	1264	calponin 1	yes
CNP	ENSG00000173786	ENSG00000173786.17	CNP	1267	2',3'-cyclic nucleotide 3' phosphodiesterase									yes
COL17A1	ENSG00000065618	ENSG00000065618.21	COL17A1	1308	collagen type XVII alpha 1 chain	yes	yes
COL18A1	ENSG00000182871	ENSG00000182871.16	COL18A1	80781	collagen type XVIII alpha 1 chain				yes
COL1A2	ENSG00000164692	ENSG00000164692.18	COL1A2	1278	collagen type I alpha 2 chain		yes
COL3A1	ENSG00000168542	ENSG00000168542.16	COL3A1	1281	collagen type III alpha 1 chain		yes
COL4A3	ENSG00000169031	ENSG00000169031.20	COL4A3	1285	collagen type IV alpha 3 chain				yes
COL5A2	ENSG00000204262	ENSG00000204262.14	COL5A2	1290	collagen type V alpha 2 chain		yes
COMMD4	ENSG00000140365	ENSG00000140365.16	COMMD4	54939	COMM domain containing 4						yes				yes
COPS5	ENSG00000121022	ENSG00000121022.14	COPS5	10987	COP9 signalosome subunit 5							yes
CRADD	ENSG00000169372	ENSG00000169372.13	CRADD	8738	CASP2 and RIPK1 domain containing adaptor with death domain					yes					yes
CRYAB	ENSG00000109846	ENSG00000109846.9	CRYAB	1410	crystallin alpha B	yes
CSF1	ENSG00000184371	ENSG00000184371.14	CSF1	1435	colony stimulating factor 1	yes
CSRP2	ENSG00000175183	ENSG00000175183.10	CSRP2	1466	cysteine and glycine rich protein 2	yes
CST6	ENSG00000175315	ENSG00000175315.3	CST6	1474	cystatin E/M	yes
CSTB	ENSG00000160213	ENSG00000160213.9	CSTB	1476	cystatin B	yes
CCN2	ENSG00000118523	ENSG00000118523.6	CCN2	1490	cellular communication network factor 2				yes
CTNNB1	ENSG00000168036	ENSG00000168036.18	CTNNB1	1499	catenin beta 1	yes	yes
CTSA	ENSG00000064601	ENSG00000064601.19	CTSA	5476	cathepsin A							yes
CTSB	ENSG00000164733	ENSG00000164733.21	CTSB	1508	cathepsin B						yes				yes
CTSD	ENSG00000117984	ENSG00000117984.14	CTSD	1509	cathepsin D	yes
CTSS	ENSG00000163131	ENSG00000163131.11	CTSS	1520	cathepsin S						yes				yes
CX3CL1	ENSG00000006210	ENSG00000006210.7	CX3CL1	6376	C-X3-C motif chemokine ligand 1	yes
CXCL1	ENSG00000163739	ENSG00000163739.5	CXCL1	2919	C-X-C motif chemokine ligand 1				yes
CXCL10	ENSG00000169245	ENSG00000169245.6	CXCL10	3627	C-X-C motif chemokine ligand 10				yes
CXCL5	ENSG00000163735	ENSG00000163735.7	CXCL5	6374	C-X-C motif chemokine ligand 5				yes
CXCL6	ENSG00000124875	ENSG00000124875.10	CXCL6	6372	C-X-C motif chemokine ligand 6				yes
CXCL8	ENSG00000169429	ENSG00000169429.11	CXCL8	3576	C-X-C motif chemokine ligand 8				yes
CXCL9	ENSG00000138755	ENSG00000138755.6	CXCL9	4283	C-X-C motif chemokine ligand 9				yes
CXXC5	ENSG00000171604	ENSG00000171604.12	CXXC5	51523	CXXC finger protein 5	yes
CYCS	ENSG00000172115	ENSG00000172115.9	CYCS	54205	cytochrome c, somatic					yes					yes
CYLD	ENSG00000083799	ENSG00000083799.18	CYLD	1540	CYLD lysine 63 deubiquitinase						yes				yes
DAPK1	ENSG00000196730	ENSG00000196730.13	DAPK1	1612	death associated protein kinase 1					yes					yes
DAXX	ENSG00000204209	ENSG00000204209.13	DAXX	1616	death domain associated protein	yes
DDIT3	ENSG00000175197	ENSG00000175197.12	DDIT3	1649	DNA damage inducible transcript 3			yes
DDIT4	ENSG00000168209	ENSG00000168209.5	DDIT4	54541	DNA damage inducible transcript 4							yes
DEFB1	ENSG00000164825	ENSG00000164825.4	DEFB1	1672	defensin beta 1						yes				yes
DENND4A	ENSG00000174485	ENSG00000174485.16	DENND4A	10260	DENN domain containing 4A						yes				yes
DESI1	ENSG00000100418	ENSG00000100418.8	DESI1	27351	desumoylating isopeptidase 1		yes
DFFA	ENSG00000160049	ENSG00000160049.12	DFFA	1676	DNA fragmentation factor subunit alpha					yes	yes				yes
DIABLO	ENSG00000184047	ENSG00000184047.20	DIABLO	56616	diablo IAP-binding mitochondrial protein					yes					yes
DNAJC12	ENSG00000108176	ENSG00000108176.15	DNAJC12	56521	DnaJ heat shock protein family (Hsp40) member C12	yes
DNAJC5	ENSG00000101152	ENSG00000101152.11	DNAJC5	80331	DnaJ heat shock protein family (Hsp40) member C5							yes
DNALI1	ENSG00000163879	ENSG00000163879.11	DNALI1	7802	dynein axonemal light intermediate chain 1	yes
DPYSL4	ENSG00000151640	ENSG00000151640.13	DPYSL4	10570	dihydropyrimidinase like 4						yes				yes
DSC2	ENSG00000134755	ENSG00000134755.17	DSC2	1824	desmocollin 2		yes
DSP	ENSG00000096696	ENSG00000096696.14	DSP	1832	desmoplakin		yes
DTL	ENSG00000143476	ENSG00000143476.18	DTL	51514	denticleless E3 ubiquitin protein ligase homolog	yes
ECSIT	ENSG00000130159	ENSG00000130159.14	ECSIT	51295	ECSIT signaling integrator	yes
EDN1	ENSG00000078401	ENSG00000078401.7	EDN1	1906	endothelin 1				yes			yes
EFNA1	ENSG00000169242	ENSG00000169242.12	EFNA1	1942	ephrin A1		yes		yes
EFNB2	ENSG00000125266	ENSG00000125266.8	EFNB2	1948	ephrin B2				yes
EGF	ENSG00000138798	ENSG00000138798.13	EGF	1950	epidermal growth factor	yes			yes
EGFR	ENSG00000146648	ENSG00000146648.19	EGFR	1956	epidermal growth factor receptor	yes	yes			yes					yes
EGLN2	ENSG00000269858	ENSG00000269858.6	EGLN2	112398	egl-9 family hypoxia inducible factor 2							yes
EGR1	ENSG00000120738	ENSG00000120738.8	EGR1	1958	early growth response 1							yes
EGR2	ENSG00000122877	ENSG00000122877.16	EGR2	1959	early growth response 2									yes
EIF4EBP1	ENSG00000187840	ENSG00000187840.5	EIF4EBP1	1978	eukaryotic translation initiation factor 4E binding protein 1							yes
EIF5B	ENSG00000158417	ENSG00000158417.11	EIF5B	9669	eukaryotic translation initiation factor 5B						yes				yes
ENO1	ENSG00000074800	ENSG00000074800.16	ENO1	2023	enolase 1							yes
EPCAM	ENSG00000119888	ENSG00000119888.11	EPCAM	4072	epithelial cell adhesion molecule	yes
EPHB4	ENSG00000196411	ENSG00000196411.10	EPHB4	2050	EPH receptor B4				yes
EPHX2	ENSG00000120915	ENSG00000120915.14	EPHX2	2053	epoxide hydrolase 2	yes
EPN3	ENSG00000049283	ENSG00000049283.18	EPN3	55040	epsin 3	yes
EPO	ENSG00000130427	ENSG00000130427.3	EPO	2056	erythropoietin							yes
ERBB2	ENSG00000141736	ENSG00000141736.13	ERBB2	2064	erb-b2 receptor tyrosine kinase 2	yes			yes
ERBB3	ENSG00000065361	ENSG00000065361.16	ERBB3	2065	erb-b2 receptor tyrosine kinase 3		yes
ERO1A	ENSG00000197930	ENSG00000197930.13	ERO1A	30001	endoplasmic reticulum oxidoreductase 1 alpha							yes
ESR1	ENSG00000091831	ENSG00000091831.24	ESR1	2099	estrogen receptor 1	yes	yes				yes				yes
ESR2	ENSG00000140009	ENSG00000140009.18	ESR2	2100	estrogen receptor 2	yes
ETV6	ENSG00000139083	ENSG00000139083.11	ETV6	2120	ETS variant transcription factor 6	yes
EXO1	ENSG00000174371	ENSG00000174371.17	EXO1	9156	exonuclease 1	yes
EZR	ENSG00000092820	ENSG00000092820.18	EZR	7430	ezrin									yes
F10	ENSG00000126218	ENSG00000126218.12	F10	2159	coagulation factor X							yes
F11R	ENSG00000158769	ENSG00000158769.18	F11R	50848	F11 receptor		yes
F3	ENSG00000117525	ENSG00000117525.14	F3	2152	coagulation factor III, tissue factor				yes			yes
FA2H	ENSG00000103089	ENSG00000103089.9	FA2H	79152	fatty acid 2-hydroxylase	yes	yes
FADD	ENSG00000168040	ENSG00000168040.5	FADD	8772	Fas associated via death domain					yes					yes
RETREG1	ENSG00000154153	ENSG00000154153.13	RETREG1	54463	reticulophagy regulator 1	yes
CYRIB	ENSG00000153310	ENSG00000153310.19	CYRIB	51571	CYFIP related Rac1 interactor B	yes
FAS	ENSG00000026103	ENSG00000026103.22	FAS	355	Fas cell surface death receptor					yes	yes				yes
FASLG	ENSG00000117560	ENSG00000117560.8	FASLG	356	Fas ligand					yes	yes				yes
FBP1	ENSG00000165140	ENSG00000165140.11	FBP1	2203	fructose-bisphosphatase 1	yes
FGF1	ENSG00000113578	ENSG00000113578.18	FGF1	2246	fibroblast growth factor 1				yes
FGF2	ENSG00000138685	ENSG00000138685.16	FGF2	2247	fibroblast growth factor 2								yes
FGFBP1	ENSG00000137440	ENSG00000137440.5	FGFBP1	9982	fibroblast growth factor binding protein 1		yes
FGFR3	ENSG00000068078	ENSG00000068078.19	FGFR3	2261	fibroblast growth factor receptor 3	yes			yes
FGFR4	ENSG00000160867	ENSG00000160867.15	FGFR4	2264	fibroblast growth factor receptor 4	yes
FLNB	ENSG00000136068	ENSG00000136068.15	FLNB	2317	filamin B	yes	yes
FLT1	ENSG00000102755	ENSG00000102755.12	FLT1	2321	fms related receptor tyrosine kinase 1				yes
FMO5	ENSG00000131781	ENSG00000131781.13	FMO5	2330	flavin containing dimethylaniline monoxygenase 5	yes
FN1	ENSG00000115414	ENSG00000115414.20	FN1	2335	fibronectin 1		yes		yes
FOS	ENSG00000170345	ENSG00000170345.10	FOS	2353	Fos proto-oncogene, AP-1 transcription factor subunit							yes
FOXA1	ENSG00000129514	ENSG00000129514.8	FOXA1	3169	forkhead box A1	yes
FOXC1	ENSG00000054598	ENSG00000054598.9	FOXC1	2296	forkhead box C1	yes
FOXC2	ENSG00000176692	ENSG00000176692.8	FOXC2	2303	forkhead box C2		yes
FOXI1	ENSG00000168269	ENSG00000168269.10	FOXI1	2299	forkhead box I1						yes				yes
FZD7	ENSG00000155760	ENSG00000155760.2	FZD7	8324	frizzled class receptor 7		yes
G6PD	ENSG00000160211	ENSG00000160211.19	G6PD	2539	glucose-6-phosphate dehydrogenase									yes
GAA	ENSG00000171298	ENSG00000171298.13	GAA	2548	alpha glucosidase						yes				yes
GABRP	ENSG00000094755	ENSG00000094755.17	GABRP	2568	gamma-aminobutyric acid type A receptor subunit pi	yes
GADD45A	ENSG00000116717	ENSG00000116717.13	GADD45A	1647	growth arrest and DNA damage inducible alpha					yes	yes				yes
GALNT5	ENSG00000136542	ENSG00000136542.9	GALNT5	11227	polypeptide N-acetylgalactosaminyltransferase 5						yes				yes
GAMT	ENSG00000130005	ENSG00000130005.13	GAMT	2593	guanidinoacetate N-methyltransferase	yes
GAP43	ENSG00000172020	ENSG00000172020.13	GAP43	2596	growth associated protein 43									yes
GAPDH	ENSG00000111640	ENSG00000111640.15	GAPDH	2597	glyceraldehyde-3-phosphate dehydrogenase									yes
GARS1	ENSG00000106105	ENSG00000106105.15	GARS1	2617	glycyl-tRNA synthetase 1	yes
GATA3	ENSG00000107485	ENSG00000107485.18	GATA3	2625	GATA binding protein 3	yes
GBE1	ENSG00000114480	ENSG00000114480.13	GBE1	2632	1,4-alpha-glucan branching enzyme 1							yes
GEMIN2	ENSG00000092208	ENSG00000092208.17	GEMIN2	8487	gem nuclear organelle associated protein 2		yes
GFAP	ENSG00000131095	ENSG00000131095.13	GFAP	2670	glial fibrillary acidic protein									yes
GFRA1	ENSG00000151892	ENSG00000151892.14	GFRA1	2674	GDNF family receptor alpha 1	yes
GLI1	ENSG00000111087	ENSG00000111087.10	GLI1	2735	GLI family zinc finger 1	yes
GNG11	ENSG00000127920	ENSG00000127920.6	GNG11	2791	G protein subunit gamma 11		yes
GPI	ENSG00000105220	ENSG00000105220.17	GPI	2821	glucose-6-phosphate isomerase							yes
GPR160	ENSG00000173890	ENSG00000173890.17	GPR160	26996	G protein-coupled receptor 160	yes
GRB2	ENSG00000177885	ENSG00000177885.15	GRB2	2885	growth factor receptor bound protein 2						yes				yes
GRB7	ENSG00000141738	ENSG00000141738.14	GRB7	2886	growth factor receptor bound protein 7	yes
GSC	ENSG00000133937	ENSG00000133937.5	GSC	145258	goosecoid homeobox		yes
GSK3B	ENSG00000082701	ENSG00000082701.16	GSK3B	2932	glycogen synthase kinase 3 beta		yes
GSN	ENSG00000148180	ENSG00000148180.20	GSN	2934	gelsolin	yes
GSTP1	ENSG00000084207	ENSG00000084207.18	GSTP1	2950	glutathione S-transferase pi 1	yes
GUSB	ENSG00000169919	ENSG00000169919.17	GUSB	2990	glucuronidase beta									yes
GYS1	ENSG00000104812	ENSG00000104812.15	GYS1	2997	glycogen synthase 1							yes
HEXB	ENSG00000049860	ENSG00000049860.14	HEXB	3074	hexosaminidase subunit beta									yes
HGF	ENSG00000019991	ENSG00000019991.18	HGF	3082	hepatocyte growth factor				yes
HIC1	ENSG00000177374	ENSG00000177374.13	HIC1	3090	HIC ZBTB transcriptional repressor 1	yes
HIF1A	ENSG00000100644	ENSG00000100644.17	HIF1A	3091	hypoxia inducible factor 1 subunit alpha				yes			yes
HIF1AN	ENSG00000166135	ENSG00000166135.14	HIF1AN	55662	hypoxia inducible factor 1 subunit alpha inhibitor							yes
HIF3A	ENSG00000124440	ENSG00000124440.15	HIF3A	64344	hypoxia inducible factor 3 subunit alpha							yes
HK2	ENSG00000159399	ENSG00000159399.10	HK2	3099	hexokinase 2							yes
HMBS	ENSG00000256269	ENSG00000256269.10	HMBS	3145	hydroxymethylbilane synthase									yes
HMOX1	ENSG00000100292	ENSG00000100292.17	HMOX1	3162	heme oxygenase 1							yes
HNF4A	ENSG00000101076	ENSG00000101076.17	HNF4A	3172	hepatocyte nuclear factor 4 alpha							yes
HOXA5	ENSG00000106004	ENSG00000106004.5	HOXA5	3202	homeobox A5	yes
HPN	ENSG00000105707	ENSG00000105707.14	HPN	3249	hepsin	yes
HPRT1	ENSG00000165704	ENSG00000165704.15	HPRT1	3251	hypoxanthine phosphoribosyltransferase 1									yes
HPSE	ENSG00000173083	ENSG00000173083.15	HPSE	10855	heparanase				yes
HRK	ENSG00000135116	ENSG00000135116.9	HRK	8739	harakiri, BCL2 interacting protein					yes					yes
HSP90AB1	ENSG00000096384	ENSG00000096384.20	HSP90AB1	3326	heat shock protein 90 alpha family class B member 1									yes
HSPA5	ENSG00000044574	ENSG00000044574.8	HSPA5	3309	heat shock protein family A (Hsp70) member 5			yes
HSPBAP1	ENSG00000169087	ENSG00000169087.11	HSPBAP1	79663	HSPB1 associated protein 1						yes				yes
HTT	ENSG00000197386	ENSG00000197386.12	HTT	3064	huntingtin						yes				yes
ID1	ENSG00000125968	ENSG00000125968.9	ID1	3397	inhibitor of DNA binding 1, HLH protein	yes			yes
ID4	ENSG00000172201	ENSG00000172201.12	ID4	3400	inhibitor of DNA binding 4, HLH protein	yes
IER3	ENSG00000137331	ENSG00000137331.12	IER3	8870	immediate early response 3							yes
IFNA1	ENSG00000197919	ENSG00000197919.6	IFNA1	3439	interferon alpha 1				yes
IFNG	ENSG00000111537	ENSG00000111537.5	IFNG	3458	interferon gamma				yes		yes			yes	yes
IGBP1	ENSG00000089289	ENSG00000089289.16	IGBP1	3476	immunoglobulin binding protein 1	yes
IGF1	ENSG00000017427	ENSG00000017427.17	IGF1	3479	insulin like growth factor 1	yes			yes		yes				yes
IGF1R	ENSG00000140443	ENSG00000140443.15	IGF1R	3480	insulin like growth factor 1 receptor	yes				yes	yes				yes
IGFBP3	ENSG00000146674	ENSG00000146674.15	IGFBP3	3486	insulin like growth factor binding protein 3	yes						yes
IGFBP4	ENSG00000141753	ENSG00000141753.7	IGFBP4	3487	insulin like growth factor binding protein 4		yes
IGFBP6	ENSG00000167779	ENSG00000167779.9	IGFBP6	3489	insulin like growth factor binding protein 6	yes
IL10	ENSG00000136634	ENSG00000136634.7	IL10	3586	interleukin 10					yes					yes
IL1B	ENSG00000125538	ENSG00000125538.12	IL1B	3553	interleukin 1 beta				yes
IL1RN	ENSG00000136689	ENSG00000136689.18	IL1RN	3557	interleukin 1 receptor antagonist		yes
IL6	ENSG00000136244	ENSG00000136244.12	IL6	3569	interleukin 6	yes			yes
ILK	ENSG00000166333	ENSG00000166333.14	ILK	3611	integrin linked kinase		yes
INS	ENSG00000254647	ENSG00000254647.7	INS	3630	insulin						yes		yes		yes
IPO8	ENSG00000133704	ENSG00000133704.10	IPO8	10526	importin 8									yes
IRGM	ENSG00000237693	ENSG00000237693.4	IRGM	345611	immunity related GTPase M						yes				yes
IRS1	ENSG00000169047	ENSG00000169047.5	IRS1	3667	insulin receptor substrate 1	yes
ITGA5	ENSG00000161638	ENSG00000161638.11	ITGA5	3678	integrin subunit alpha 5		yes
ITGAV	ENSG00000138448	ENSG00000138448.12	ITGAV	3685	integrin subunit alpha V		yes		yes
ITGB1	ENSG00000150093	ENSG00000150093.19	ITGB1	3688	integrin subunit beta 1		yes
ITGB3	ENSG00000259207	ENSG00000259207.9	ITGB3	3690	integrin subunit beta 3				yes
ITM2A	ENSG00000078596	ENSG00000078596.11	ITM2A	9452	integral membrane protein 2A	yes
JAG1	ENSG00000101384	ENSG00000101384.12	JAG1	182	jagged canonical Notch ligand 1		yes		yes
JMJD6	ENSG00000070495	ENSG00000070495.15	JMJD6	23210	jumonji domain containing 6, arginine demethylase and lysine hydroxylase							yes
JPH3	ENSG00000154118	ENSG00000154118.13	JPH3	57338	junctophilin 3						yes				yes
JUN	ENSG00000177606	ENSG00000177606.7	JUN	3725	Jun proto-oncogene, AP-1 transcription factor subunit	yes
KCNIP1	ENSG00000182132	ENSG00000182132.14	KCNIP1	30820	potassium voltage-gated channel interacting protein 1						yes				yes
KDR	ENSG00000128052	ENSG00000128052.10	KDR	3791	kinase insert domain receptor				yes
KIF13B	ENSG00000197892	ENSG00000197892.13	KIF13B	23303	kinesin family member 13B	yes
KIF2C	ENSG00000142945	ENSG00000142945.13	KIF2C	11004	kinesin family member 2C	yes
KIT	ENSG00000157404	ENSG00000157404.16	KIT	3815	KIT proto-oncogene, receptor tyrosine kinase	yes								yes
KRT14	ENSG00000186847	ENSG00000186847.6	KRT14	3861	keratin 14	yes	yes
KRT17	ENSG00000128422	ENSG00000128422.17	KRT17	3872	keratin 17	yes
KRT18	ENSG00000111057	ENSG00000111057.11	KRT18	3875	keratin 18	yes	yes
KRT19	ENSG00000171345	ENSG00000171345.13	KRT19	3880	keratin 19	yes	yes
KRT5	ENSG00000186081	ENSG00000186081.12	KRT5	3852	keratin 5	yes
KRT7	ENSG00000135480	ENSG00000135480.16	KRT7	3855	keratin 7		yes
KRT8	ENSG00000170421	ENSG00000170421.12	KRT8	3856	keratin 8	yes	yes
KYNU	ENSG00000115919	ENSG00000115919.15	KYNU	8942	kynureninase	yes
LAMA3	ENSG00000053747	ENSG00000053747.16	LAMA3	3909	laminin subunit alpha 3	yes	yes
LAPTM4B	ENSG00000104341	ENSG00000104341.17	LAPTM4B	55353	lysosomal protein transmembrane 4 beta	yes				yes					yes
LBR	ENSG00000143815	ENSG00000143815.15	LBR	3930	lamin B receptor	yes
LDHA	ENSG00000134333	ENSG00000134333.14	LDHA	3939	lactate dehydrogenase A							yes		yes
LDHB	ENSG00000111716	ENSG00000111716.14	LDHB	3945	lactate dehydrogenase B	yes
LEP	ENSG00000174697	ENSG00000174697.5	LEP	3952	leptin				yes
LGALS3	ENSG00000131981	ENSG00000131981.16	LGALS3	3958	galectin 3							yes
LIF	ENSG00000128342	ENSG00000128342.5	LIF	3976	LIF interleukin 6 family cytokine								yes
LOX	ENSG00000113083	ENSG00000113083.14	LOX	4015	lysyl oxidase							yes
LTA	ENSG00000226979	ENSG00000226979.9	LTA	4049	lymphotoxin alpha					yes					yes
LTBR	ENSG00000111321	ENSG00000111321.11	LTBR	4055	lymphotoxin beta receptor					yes					yes
LYN	ENSG00000254087	ENSG00000254087.8	LYN	4067	LYN proto-oncogene, Src family tyrosine kinase	yes
LZTR1	ENSG00000099949	ENSG00000099949.21	LZTR1	8216	leucine zipper like transcription regulator 1	yes
MAD2L1	ENSG00000164109	ENSG00000164109.14	MAD2L1	4085	mitotic arrest deficient 2 like 1	yes
MAG	ENSG00000105695	ENSG00000105695.15	MAG	4099	myelin associated glycoprotein						yes				yes
MALAT1	ENSG00000251562	ENSG00000251562.8	MALAT1	378938	metastasis associated lung adenocarcinoma transcript 1	yes	yes
MAML2	ENSG00000184384	ENSG00000184384.14	MAML2	84441	mastermind like transcriptional coactivator 2	yes				yes					yes
MAP1B	ENSG00000131711	ENSG00000131711.15	MAP1B	4131	microtubule associated protein 1B		yes
MAP1LC3A	ENSG00000101460	ENSG00000101460.13	MAP1LC3A	84557	microtubule associated protein 1 light chain 3 alpha						yes				yes
MAP2K4	ENSG00000065559	ENSG00000065559.15	MAP2K4	6416	mitogen-activated protein kinase kinase 4	yes
MAP3K1	ENSG00000095015	ENSG00000095015.6	MAP3K1	4214	mitogen-activated protein kinase kinase kinase 1							yes
MAPK1	ENSG00000100030	ENSG00000100030.15	MAPK1	5594	mitogen-activated protein kinase 1	yes
MAPK3	ENSG00000102882	ENSG00000102882.12	MAPK3	5595	mitogen-activated protein kinase 3	yes				yes					yes
MAPK8	ENSG00000107643	ENSG00000107643.16	MAPK8	5599	mitogen-activated protein kinase 8	yes					yes				yes
MAPT	ENSG00000186868	ENSG00000186868.16	MAPT	4137	microtubule associated protein tau	yes
MBP	ENSG00000197971	ENSG00000197971.16	MBP	4155	myelin basic protein									yes
MCL1	ENSG00000143384	ENSG00000143384.13	MCL1	4170	MCL1 apoptosis regulator, BCL2 family member					yes	yes				yes
MCM2	ENSG00000073111	ENSG00000073111.14	MCM2	4171	minichromosome maintenance complex component 2	yes
MDK	ENSG00000110492	ENSG00000110492.15	MDK	4192	midkine				yes	yes					yes
MDM2	ENSG00000135679	ENSG00000135679.25	MDM2	4193	MDM2 proto-oncogene	yes
MED23	ENSG00000112282	ENSG00000112282.18	MED23	9439	mediator complex subunit 23	yes
MELK	ENSG00000165304	ENSG00000165304.8	MELK	9833	maternal embryonic leucine zipper kinase	yes
MEOX1	ENSG00000005102	ENSG00000005102.14	MEOX1	4222	mesenchyme homeobox 1	yes
MET	ENSG00000105976	ENSG00000105976.15	MET	4233	MET proto-oncogene, receptor tyrosine kinase							yes
MFAP4	ENSG00000166482	ENSG00000166482.12	MFAP4	4239	microfibril associated protein 4	yes
MGMT	ENSG00000170430	ENSG00000170430.10	MGMT	4255	O-6-methylguanine-DNA methyltransferase	yes
MIA	ENSG00000261857	ENSG00000261857.7	MIA	8190	MIA SH3 domain containing	yes
MIF	ENSG00000240972	ENSG00000240972.2	MIF	4282	macrophage migration inhibitory factor							yes
MKI67	ENSG00000148773	ENSG00000148773.14	MKI67	4288	marker of proliferation Ki-67	yes
MRTFB	ENSG00000186260	ENSG00000186260.17	MRTFB	57496	myocardin related transcription factor B	yes
MLH1	ENSG00000076242	ENSG00000076242.16	MLH1	4292	mutL homolog 1	yes
MLPH	ENSG00000115648	ENSG00000115648.14	MLPH	79083	melanophilin	yes
MMP11	ENSG00000099953	ENSG00000099953.10	MMP11	4320	matrix metallopeptidase 11	yes
MMP14	ENSG00000157227	ENSG00000157227.13	MMP14	4323	matrix metallopeptidase 14				yes
MMP2	ENSG00000087245	ENSG00000087245.13	MMP2	4313	matrix metallopeptidase 2	yes	yes		yes
MMP3	ENSG00000149968	ENSG00000149968.12	MMP3	4314	matrix metallopeptidase 3		yes
MMP7	ENSG00000137673	ENSG00000137673.9	MMP7	4316	matrix metallopeptidase 7	yes
MMP9	ENSG00000100985	ENSG00000100985.7	MMP9	4318	matrix metallopeptidase 9	yes	yes		yes			yes
MNAT1	ENSG00000020426	ENSG00000020426.11	MNAT1	4331	MNAT1 component of CDK activating kinase	yes
MOG	ENSG00000204655	ENSG00000204655.12	MOG	4340	myelin oligodendrocyte glycoprotein									yes
MPZ	ENSG00000158887	ENSG00000158887.19	MPZ	4359	myelin protein zero									yes
MSANTD7	ENSG00000284024	ENSG00000284024.3	MSANTD7	51182	Myb/SANT DNA binding domain containing 7	yes
MSN	ENSG00000147065	ENSG00000147065.17	MSN	4478	moesin		yes
MST1R	ENSG00000164078	ENSG00000164078.13	MST1R	4486	macrophage stimulating 1 receptor		yes
MUC1	ENSG00000185499	ENSG00000185499.16	MUC1	4582	mucin 1, cell surface associated	yes
MXI1	ENSG00000119950	ENSG00000119950.21	MXI1	4601	MAX interactor 1, dimerization protein							yes
MYBL2	ENSG00000101057	ENSG00000101057.16	MYBL2	4605	MYB proto-oncogene like 2	yes
MYC	ENSG00000136997	ENSG00000136997.20	MYC	4609	MYC proto-oncogene, bHLH transcription factor	yes
MYO10	ENSG00000145555	ENSG00000145555.15	MYO10	4651	myosin X	yes
NAIP	ENSG00000249437	ENSG00000249437.8	NAIP	4671	NLR family apoptosis inhibitory protein					yes					yes
NAMPT	ENSG00000105835	ENSG00000105835.12	NAMPT	10135	nicotinamide phosphoribosyltransferase							yes
NAT1	ENSG00000171428	ENSG00000171428.15	NAT1	9	N-acetyltransferase 1	yes
NCAM1	ENSG00000149294	ENSG00000149294.16	NCAM1	4684	neural cell adhesion molecule 1									yes
NCOA1	ENSG00000084676	ENSG00000084676.15	NCOA1	8648	nuclear receptor coactivator 1							yes
NDC80	ENSG00000080986	ENSG00000080986.13	NDC80	10403	NDC80 kinetochore complex component	yes
NDRG1	ENSG00000104419	ENSG00000104419.17	NDRG1	10397	N-myc downstream regulated 1							yes
NDRG2	ENSG00000165795	ENSG00000165795.23	NDRG2	57447	NDRG family member 2	yes				yes					yes
NEAT1	ENSG00000245532	ENSG00000245532.9	NEAT1	283131	nuclear paraspeckle assembly transcript 1	yes
NEK2	ENSG00000117650	ENSG00000117650.13	NEK2	4751	NIMA related kinase 2	yes
NEK4	ENSG00000114904	ENSG00000114904.13	NEK4	6787	NIMA related kinase 4	yes
NF1	ENSG00000196712	ENSG00000196712.18	NF1	4763	neurofibromin 1	yes
NF2	ENSG00000186575	ENSG00000186575.19	NF2	4771	NF2, moesin-ezrin-radixin like (MERLIN) tumor suppressor									yes
NFATC4	ENSG00000100968	ENSG00000100968.14	NFATC4	4776	nuclear factor of activated T cells 4									yes
NFIB	ENSG00000147862	ENSG00000147862.17	NFIB	4781	nuclear factor I B	yes
NFKB1	ENSG00000109320	ENSG00000109320.13	NFKB1	4790	nuclear factor kappa B subunit 1					yes	yes	yes			yes
NGFR	ENSG00000064300	ENSG00000064300.9	NGFR	4804	nerve growth factor receptor									yes
NME1	ENSG00000239672	ENSG00000239672.8	NME1	4830	NME/NM23 nucleoside diphosphate kinase 1	yes
NOD1	ENSG00000106100	ENSG00000106100.11	NOD1	10392	nucleotide binding oligomerization domain containing 1					yes					yes
NODAL	ENSG00000156574	ENSG00000156574.10	NODAL	4838	nodal growth differentiation factor		yes
NOL3	ENSG00000140939	ENSG00000140939.14	NOL3	8996	nucleolar protein 3					yes	yes				yes
NONO	ENSG00000147140	ENSG00000147140.16	NONO	4841	non-POU domain containing octamer binding									yes
NOS3	ENSG00000164867	ENSG00000164867.11	NOS3	4846	nitric oxide synthase 3				yes			yes
NOTCH1	ENSG00000148400	ENSG00000148400.12	NOTCH1	4851	notch receptor 1	yes	yes
NOTCH4	ENSG00000204301	ENSG00000204301.6	NOTCH4	4855	notch receptor 4				yes
NPY1R	ENSG00000164128	ENSG00000164128.7	NPY1R	4886	neuropeptide Y receptor Y1	yes
NQO1	ENSG00000181019	ENSG00000181019.13	NQO1	1728	NAD(P)H quinone dehydrogenase 1	yes	yes
NR3C1	ENSG00000113580	ENSG00000113580.15	NR3C1	2908	nuclear receptor subfamily 3 group C member 1	yes
NRG1	ENSG00000157168	ENSG00000157168.20	NRG1	3084	neuregulin 1					yes				yes	yes
NRP1	ENSG00000099250	ENSG00000099250.18	NRP1	8829	neuropilin 1				yes
NRP2	ENSG00000118257	ENSG00000118257.16	NRP2	8828	neuropilin 2				yes
NTF3	ENSG00000185652	ENSG00000185652.12	NTF3	4908	neurotrophin 3									yes
NUDT13	ENSG00000166321	ENSG00000166321.14	NUDT13	25961	nudix hydrolase 13		yes
NUF2	ENSG00000143228	ENSG00000143228.13	NUF2	83540	NUF2 component of NDC80 kinetochore complex	yes
OCLN	ENSG00000197822	ENSG00000197822.11	OCLN	100506658	occludin		yes
ODC1	ENSG00000115758	ENSG00000115758.13	ODC1	4953	ornithine decarboxylase 1							yes
OR10J3	ENSG00000196266	ENSG00000196266.5	OR10J3	441911	olfactory receptor family 10 subfamily J member 3						yes				yes
OXTR	ENSG00000180914	ENSG00000180914.10	OXTR	5021	oxytocin receptor	yes
P4HA1	ENSG00000122884	ENSG00000122884.12	P4HA1	5033	prolyl 4-hydroxylase subunit alpha 1							yes
P4HB	ENSG00000185624	ENSG00000185624.15	P4HB	5034	prolyl 4-hydroxylase subunit beta							yes
PARP1	ENSG00000143799	ENSG00000143799.13	PARP1	142	poly(ADP-ribose) polymerase 1	yes					yes				yes
PARP2	ENSG00000129484	ENSG00000129484.13	PARP2	10038	poly(ADP-ribose) polymerase 2						yes				yes
PBK	ENSG00000168078	ENSG00000168078.10	PBK	55872	PDZ binding kinase	yes
PCNA	ENSG00000132646	ENSG00000132646.11	PCNA	5111	proliferating cell nuclear antigen	yes
PDGFA	ENSG00000197461	ENSG00000197461.13	PDGFA	5154	platelet derived growth factor subunit A		yes		yes
PDGFRB	ENSG00000113721	ENSG00000113721.14	PDGFRB	5159	platelet derived growth factor receptor beta		yes
PDK1	ENSG00000152256	ENSG00000152256.14	PDK1	5163	pyruvate dehydrogenase kinase 1							yes
PECAM1	ENSG00000261371	ENSG00000261371.6	PECAM1	5175	platelet and endothelial cell adhesion molecule 1				yes
PER1	ENSG00000179094	ENSG00000179094.16	PER1	5187	period circadian regulator 1							yes
PF4	ENSG00000163737	ENSG00000163737.4	PF4	5196	platelet factor 4				yes
PFKFB3	ENSG00000170525	ENSG00000170525.21	PFKFB3	5209	6-phosphofructo-2-kinase/fructose-2,6-biphosphatase 3							yes
PFKFB4	ENSG00000114268	ENSG00000114268.12	PFKFB4	5210	6-phosphofructo-2-kinase/fructose-2,6-biphosphatase 4							yes
PFKL	ENSG00000141959	ENSG00000141959.17	PFKL	5211	phosphofructokinase, liver type							yes
PFKP	ENSG00000067057	ENSG00000067057.17	PFKP	5214	phosphofructokinase, platelet							yes
PGAM1	ENSG00000171314	ENSG00000171314.9	PGAM1	5223	phosphoglycerate mutase 1							yes
PGF	ENSG00000119630	ENSG00000119630.14	PGF	5228	placental growth factor				yes			yes
PGK1	ENSG00000102144	ENSG00000102144.15	PGK1	5230	phosphoglycerate kinase 1							yes		yes
PGR	ENSG00000082175	ENSG00000082175.15	PGR	5241	progesterone receptor	yes
PHGDH	ENSG00000092621	ENSG00000092621.13	PHGDH	26227	phosphoglycerate dehydrogenase	yes
PIK3C3	ENSG00000078142	ENSG00000078142.13	PIK3C3	5289	phosphatidylinositol 3-kinase catalytic subunit type 3						yes				yes
PIM1	ENSG00000137193	ENSG00000137193.14	PIM1	5292	Pim-1 proto-oncogene, serine/threonine kinase							yes
PKM	ENSG00000067225	ENSG00000067225.18	PKM	5315	pyruvate kinase M1/2							yes
PLAU	ENSG00000122861	ENSG00000122861.16	PLAU	5328	plasminogen activator, urokinase	yes			yes			yes
PLEK2	ENSG00000100558	ENSG00000100558.9	PLEK2	26499	pleckstrin 2		yes
PLG	ENSG00000122194	ENSG00000122194.19	PLG	5340	plasminogen				yes
PLP1	ENSG00000123560	ENSG00000123560.14	PLP1	5354	proteolipid protein 1									yes
PMP22	ENSG00000109099	ENSG00000109099.16	PMP22	5376	peripheral myelin protein 22									yes
POLR2A	ENSG00000181222	ENSG00000181222.18	POLR2A	5430	RNA polymerase II subunit A									yes
POU3F1	ENSG00000185668	ENSG00000185668.8	POU3F1	5453	POU class 3 homeobox 1									yes
POU5F1	ENSG00000204531	ENSG00000204531.19	POU5F1	5460	POU class 5 homeobox 1								yes
PLPP3	ENSG00000162407	ENSG00000162407.9	PLPP3	8613	phospholipid phosphatase 3	yes
PPIA	ENSG00000196262	ENSG00000196262.14	PPIA	5478	peptidylprolyl isomerase A									yes
PPIH	ENSG00000171960	ENSG00000171960.11	PPIH	10465	peptidylprolyl isomerase H									yes
PRC1	ENSG00000198901	ENSG00000198901.14	PRC1	9055	protein regulator of cytokinesis 1	yes
PRDM2	ENSG00000116731	ENSG00000116731.22	PRDM2	7799	PR/SET domain 2	yes
PRKAR1A	ENSG00000108946	ENSG00000108946.15	PRKAR1A	5573	protein kinase cAMP-dependent type I regulatory subunit alpha									yes
PRKX	ENSG00000183943	ENSG00000183943.6	PRKX	5613	protein kinase X-linked	yes
PROK2	ENSG00000163421	ENSG00000163421.9	PROK2	60675	prokineticin 2				yes
PSMD12	ENSG00000197170	ENSG00000197170.10	PSMD12	5718	proteasome 26S subunit, non-ATPase 12	yes
PTEN	ENSG00000171862	ENSG00000171862.11	PTEN	5728	phosphatase and tensin homolog	yes
PTGS1	ENSG00000095303	ENSG00000095303.17	PTGS1	5742	prostaglandin-endoperoxide synthase 1				yes
PTGS2	ENSG00000073756	ENSG00000073756.12	PTGS2	5743	prostaglandin-endoperoxide synthase 2	yes
PTK2	ENSG00000169398	ENSG00000169398.19	PTK2	5747	protein tyrosine kinase 2		yes
PTN	ENSG00000105894	ENSG00000105894.12	PTN	5764	pleiotrophin	yes
PTP4A1	ENSG00000112245	ENSG00000112245.12	PTP4A1	7803	protein tyrosine phosphatase 4A1		yes
PTTG1	ENSG00000164611	ENSG00000164611.13	PTTG1	9232	PTTG1 regulator of sister chromatid separation, securin	yes
PVR	ENSG00000073008	ENSG00000073008.15	PVR	5817	PVR cell adhesion molecule						yes				yes
PYCARD	ENSG00000103490	ENSG00000103490.14	PYCARD	29108	PYD and CARD domain containing	yes				yes					yes
RAB25	ENSG00000132698	ENSG00000132698.15	RAB25	57111	RAB25, member RAS oncogene family						yes				yes
RAC1	ENSG00000136238	ENSG00000136238.18	RAC1	5879	Rac family small GTPase 1		yes
RACGAP1	ENSG00000161800	ENSG00000161800.13	RACGAP1	29127	Rac GTPase activating protein 1	yes
RAD21	ENSG00000164754	ENSG00000164754.15	RAD21	5885	RAD21 cohesin complex component	yes
RARB	ENSG00000077092	ENSG00000077092.19	RARB	5915	retinoic acid receptor beta	yes
RARRES1	ENSG00000118849	ENSG00000118849.10	RARRES1	5918	retinoic acid receptor responder 1	yes
RASSF1	ENSG00000068028	ENSG00000068028.17	RASSF1	11186	Ras association domain family member 1	yes
RB1	ENSG00000139687	ENSG00000139687.16	RB1	5925	RB transcriptional corepressor 1	yes
RBBP8	ENSG00000101773	ENSG00000101773.19	RBBP8	5932	RB binding protein 8, endonuclease	yes
RBPJ	ENSG00000168214	ENSG00000168214.20	RBPJ	3516	recombination signal binding protein for immunoglobulin kappa J region							yes
RFC4	ENSG00000163918	ENSG00000163918.10	RFC4	5984	replication factor C subunit 4	yes
RGS2	ENSG00000116741	ENSG00000116741.8	RGS2	5997	regulator of G protein signaling 2		yes
RIPK2	ENSG00000104312	ENSG00000104312.8	RIPK2	8767	receptor interacting serine/threonine kinase 2					yes					yes
RPL13A	ENSG00000142541	ENSG00000142541.17	RPL13A	23521	ribosomal protein L13a									yes
RPS6KB1	ENSG00000108443	ENSG00000108443.14	RPS6KB1	6198	ribosomal protein S6 kinase B1						yes				yes
RRM2	ENSG00000171848	ENSG00000171848.15	RRM2	6241	ribonucleotide reductase regulatory subunit M2	yes
RUNX1	ENSG00000159216	ENSG00000159216.19	RUNX1	861	RUNX family transcription factor 1	yes
RUVBL2	ENSG00000183207	ENSG00000183207.14	RUVBL2	10856	RuvB like AAA ATPase 2							yes
S100A7A	ENSG00000184330	ENSG00000184330.12	S100A7A	338324	S100 calcium binding protein A7A						yes				yes
S100A8	ENSG00000143546	ENSG00000143546.10	S100A8	6279	S100 calcium binding protein A8	yes
S100B	ENSG00000160307	ENSG00000160307.10	S100B	6285	S100 calcium binding protein B									yes
S1PR1	ENSG00000170989	ENSG00000170989.10	S1PR1	1901	sphingosine-1-phosphate receptor 1				yes
SAE1	ENSG00000142230	ENSG00000142230.13	SAE1	10055	SUMO1 activating enzyme subunit 1	yes
SCUBE2	ENSG00000175356	ENSG00000175356.13	SCUBE2	57758	signal peptide, CUB domain and EGF like domain containing 2	yes
SDC1	ENSG00000115884	ENSG00000115884.11	SDC1	6382	syndecan 1	yes	yes
SDHA	ENSG00000073578	ENSG00000073578.17	SDHA	6389	succinate dehydrogenase complex flavoprotein subunit A									yes
SERPINA3	ENSG00000196136	ENSG00000196136.18	SERPINA3	12	serpin family A member 3	yes
SERPINE1	ENSG00000106366	ENSG00000106366.9	SERPINE1	5054	serpin family E member 1	yes	yes		yes			yes
SETD2	ENSG00000181555	ENSG00000181555.21	SETD2	29072	SET domain containing 2, histone lysine methyltransferase	yes
SFN	ENSG00000175793	ENSG00000175793.12	SFN	2810	stratifin	yes				yes					yes
SFRP1	ENSG00000104332	ENSG00000104332.12	SFRP1	6422	secreted frizzled related protein 1	yes
SHC2	ENSG00000129946	ENSG00000129946.10	SHC2	25759	SHC adaptor protein 2	yes
SLC16A3	ENSG00000141526	ENSG00000141526.17	SLC16A3	9123	solute carrier family 16 member 3							yes
SLC2A1	ENSG00000117394	ENSG00000117394.24	SLC2A1	6513	solute carrier family 2 member 1							yes
SLC2A3	ENSG00000059804	ENSG00000059804.16	SLC2A3	6515	solute carrier family 2 member 3							yes
SLC39A6	ENSG00000141424	ENSG00000141424.13	SLC39A6	25800	solute carrier family 39 member 6	yes
SLIT2	ENSG00000145147	ENSG00000145147.20	SLIT2	9353	slit guidance ligand 2	yes
SMAD2	ENSG00000175387	ENSG00000175387.16	SMAD2	4087	SMAD family member 2		yes
SMARCA4	ENSG00000127616	ENSG00000127616.19	SMARCA4	6597	SWI/SNF related, matrix associated, actin dependent regulator of chromatin, subfamily a, member 4	yes
SMARCB1	ENSG00000099956	ENSG00000099956.20	SMARCB1	6598	SWI/SNF related, matrix associated, actin dependent regulator of chromatin, subfamily b, member 1									yes
SNAI1	ENSG00000124216	ENSG00000124216.4	SNAI1	6615	snail family transcriptional repressor 1		yes
SNAI2	ENSG00000019549	ENSG00000019549.13	SNAI2	6591	snail family transcriptional repressor 2	yes	yes
SNAI3	ENSG00000185669	ENSG00000185669.6	SNAI3	333929	snail family transcriptional repressor 3		yes
SNCA	ENSG00000145335	ENSG00000145335.17	SNCA	6622	synuclein alpha						yes				yes
SOBP	ENSG00000112320	ENSG00000112320.12	SOBP	55084	sine oculis binding protein homolog	yes
SOX10	ENSG00000100146	ENSG00000100146.18	SOX10	6663	SRY-box transcription factor 10		yes
SOX2	ENSG00000181449	ENSG00000181449.4	SOX2	6657	SRY-box transcription factor 2								yes
SPARC	ENSG00000113140	ENSG00000113140.11	SPARC	6678	secreted protein acidic and cysteine rich		yes
SPATA2	ENSG00000158480	ENSG00000158480.11	SPATA2	9825	spermatogenesis associated 2						yes				yes
SPDEF	ENSG00000124664	ENSG00000124664.11	SPDEF	25803	SAM pointed domain containing ETS transcription factor	yes
SPHK1	ENSG00000176170	ENSG00000176170.14	SPHK1	8877	sphingosine kinase 1				yes
SPP1	ENSG00000118785	ENSG00000118785.14	SPP1	6696	secreted phosphoprotein 1		yes
SQSTM1	ENSG00000161011	ENSG00000161011.20	SQSTM1	8878	sequestosome 1						yes				yes
SRC	ENSG00000197122	ENSG00000197122.12	SRC	6714	SRC proto-oncogene, non-receptor tyrosine kinase	yes
SRGAP3	ENSG00000196220	ENSG00000196220.16	SRGAP3	9901	SLIT-ROBO Rho GTPase activating protein 3	yes
STARD3	ENSG00000131748	ENSG00000131748.16	STARD3	10948	StAR related lipid transfer domain containing 3	yes
STAT3	ENSG00000168610	ENSG00000168610.15	STAT3	6774	signal transducer and activator of transcription 3		yes
STC2	ENSG00000113739	ENSG00000113739.10	STC2	8614	stanniocalcin 2	yes
STEAP1	ENSG00000164647	ENSG00000164647.9	STEAP1	26872	STEAP family member 1		yes
STK11	ENSG00000118046	ENSG00000118046.16	STK11	6794	serine/threonine kinase 11	yes
SYCP2	ENSG00000196074	ENSG00000196074.13	SYCP2	10388	synaptonemal complex protein 2						yes				yes
SYTL2	ENSG00000137501	ENSG00000137501.17	SYTL2	54843	synaptotagmin like 2	yes
TBP	ENSG00000112592	ENSG00000112592.14	TBP	6908	TATA-box binding protein									yes
TCEAL1	ENSG00000172465	ENSG00000172465.14	TCEAL1	9338	transcription elongation factor A like 1	yes
TCF3	ENSG00000071564	ENSG00000071564.17	TCF3	6929	transcription factor 3		yes
TCF4	ENSG00000196628	ENSG00000196628.20	TCF4	6925	transcription factor 4		yes
TEK	ENSG00000120156	ENSG00000120156.22	TEK	7010	TEK receptor tyrosine kinase				yes
TERC	ENSG00000270141	ENSG00000270141.3	TERC	7012	telomerase RNA component	yes
TERT	ENSG00000164362	ENSG00000164362.21	TERT	7015	telomerase reverse transcriptase	yes							yes
TFCP2L1	ENSG00000115112	ENSG00000115112.8	TFCP2L1	29842	transcription factor CP2 like 1	yes
TFF3	ENSG00000160180	ENSG00000160180.15	TFF3	7033	trefoil factor 3	yes
TFPI2	ENSG00000105825	ENSG00000105825.14	TFPI2	7980	tissue factor pathway inhibitor 2		yes
TFRC	ENSG00000072274	ENSG00000072274.13	TFRC	7037	transferrin receptor							yes		yes
TGFA	ENSG00000163235	ENSG00000163235.16	TGFA	7039	transforming growth factor alpha				yes	yes					yes
TGFB1	ENSG00000105329	ENSG00000105329.10	TGFB1	7040	transforming growth factor beta 1	yes	yes		yes
TGFB2	ENSG00000092969	ENSG00000092969.12	TGFB2	7042	transforming growth factor beta 2		yes		yes
TGFB3	ENSG00000119699	ENSG00000119699.8	TGFB3	7043	transforming growth factor beta 3		yes
TGFBR1	ENSG00000106799	ENSG00000106799.13	TGFBR1	7046	transforming growth factor beta receptor 1				yes
THBS1	ENSG00000137801	ENSG00000137801.11	THBS1	7057	thrombospondin 1	yes			yes
THBS2	ENSG00000186340	ENSG00000186340.15	THBS2	7058	thrombospondin 2				yes
TIE1	ENSG00000066056	ENSG00000066056.14	TIE1	7075	tyrosine kinase with immunoglobulin like and EGF like domains 1				yes
TIMELESS	ENSG00000111602	ENSG00000111602.12	TIMELESS	8914	timeless circadian regulator	yes
TIMP1	ENSG00000102265	ENSG00000102265.12	TIMP1	7076	TIMP metallopeptidase inhibitor 1		yes		yes
TIMP2	ENSG00000035862	ENSG00000035862.12	TIMP2	7077	TIMP metallopeptidase inhibitor 2				yes
TIMP3	ENSG00000100234	ENSG00000100234.12	TIMP3	7078	TIMP metallopeptidase inhibitor 3				yes
TK1	ENSG00000167900	ENSG00000167900.12	TK1	7083	thymidine kinase 1	yes
TMEFF1	ENSG00000241697	ENSG00000241697.5	TMEFF1	8577	transmembrane protein with EGF like and two follistatin like domains 1		yes
TMEM132A	ENSG00000006118	ENSG00000006118.15	TMEM132A	54972	transmembrane protein 132A		yes
TMEM45B	ENSG00000151715	ENSG00000151715.8	TMEM45B	120224	transmembrane protein 45B	yes	yes
MACO1	ENSG00000204178	ENSG00000204178.11	MACO1	55219	macoilin 1						yes				yes
TNF	ENSG00000232810	ENSG00000232810.4	TNF	7124	tumor necrosis factor				yes	yes	yes				yes
TNFRSF10A	ENSG00000104689	ENSG00000104689.10	TNFRSF10A	8797	TNF receptor superfamily member 10a					yes	yes				yes
TNFRSF10B	ENSG00000120889	ENSG00000120889.13	TNFRSF10B	8795	TNF receptor superfamily member 10b					yes					yes
TNFRSF11B	ENSG00000164761	ENSG00000164761.9	TNFRSF11B	4982	TNF receptor superfamily member 11b					yes	yes				yes
TNFRSF1A	ENSG00000067182	ENSG00000067182.8	TNFRSF1A	7132	TNF receptor superfamily member 1A					yes	yes				yes
TNFRSF1B	ENSG00000028137	ENSG00000028137.19	TNFRSF1B	7133	TNF receptor superfamily member 1B					yes					yes
TNFRSF21	ENSG00000146072	ENSG00000146072.6	TNFRSF21	27242	TNF receptor superfamily member 21	yes				yes					yes
TNFRSF25	ENSG00000215788	ENSG00000215788.11	TNFRSF25	8718	TNF receptor superfamily member 25					yes					yes
TNFRSF9	ENSG00000049249	ENSG00000049249.9	TNFRSF9	3604	TNF receptor superfamily member 9					yes					yes
TNFSF10	ENSG00000121858	ENSG00000121858.11	TNFSF10	8743	TNF superfamily member 10					yes					yes
TNFSF8	ENSG00000106952	ENSG00000106952.7	TNFSF8	944	TNF superfamily member 8					yes					yes
TOP2A	ENSG00000131747	ENSG00000131747.15	TOP2A	7153	DNA topoisomerase II alpha	yes
TP53	ENSG00000141510	ENSG00000141510.18	TP53	7157	tumor protein p53	yes				yes	yes	yes			yes
TP53BP2	ENSG00000143514	ENSG00000143514.17	TP53BP2	7159	tumor protein p53 binding protein 2					yes					yes
TP73	ENSG00000078900	ENSG00000078900.15	TP73	7161	tumor protein p73	yes				yes					yes
TPI1	ENSG00000111669	ENSG00000111669.15	TPI1	7167	triosephosphate isomerase 1							yes
TRADD	ENSG00000102871	ENSG00000102871.16	TRADD	8717	TNFRSF1A associated via death domain					yes					yes
TRAF2	ENSG00000127191	ENSG00000127191.18	TRAF2	7186	TNF receptor associated factor 2					yes	yes				yes
TRAF3	ENSG00000131323	ENSG00000131323.16	TRAF3	7187	TNF receptor associated factor 3					yes					yes
TRIM29	ENSG00000137699	ENSG00000137699.17	TRIM29	23650	tripartite motif containing 29	yes
TSHZ2	ENSG00000182463	ENSG00000182463.16	TSHZ2	128553	teashirt zinc finger homeobox 2	yes
TSPAN1	ENSG00000117472	ENSG00000117472.10	TSPAN1	10103	tetraspanin 1	yes	yes
TSPAN13	ENSG00000106537	ENSG00000106537.8	TSPAN13	27075	tetraspanin 13		yes
TSPAN7	ENSG00000156298	ENSG00000156298.13	TSPAN7	7102	tetraspanin 7	yes
TTC12	ENSG00000149292	ENSG00000149292.17	TTC12	54970	tetratricopeptide repeat domain 12	yes
TTK	ENSG00000112742	ENSG00000112742.10	TTK	7272	TTK protein kinase	yes
TWIST1	ENSG00000122691	ENSG00000122691.13	TWIST1	7291	twist family bHLH transcription factor 1	yes	yes
TXNIP	ENSG00000265972	ENSG00000265972.6	TXNIP	10628	thioredoxin interacting protein							yes
TXNL4B	ENSG00000140830	ENSG00000140830.9	TXNL4B	54957	thioredoxin like 4B						yes				yes
TYMP	ENSG00000025708	ENSG00000025708.14	TYMP	1890	thymidine phosphorylase				yes
TYMS	ENSG00000176890	ENSG00000176890.16	TYMS	7298	thymidylate synthetase	yes
UBC	ENSG00000150991	ENSG00000150991.15	UBC	7316	ubiquitin C									yes
UBE2C	ENSG00000175063	ENSG00000175063.17	UBE2C	11065	ubiquitin conjugating enzyme E2 C	yes
UBE2E3	ENSG00000170035	ENSG00000170035.16	UBE2E3	10477	ubiquitin conjugating enzyme E2 E3	yes
UBE2T	ENSG00000077152	ENSG00000077152.11	UBE2T	29089	ubiquitin conjugating enzyme E2 T	yes
ULK1	ENSG00000177169	ENSG00000177169.10	ULK1	8408	unc-51 like autophagy activating kinase 1						yes				yes
USF2	ENSG00000105698	ENSG00000105698.16	USF2	7392	upstream transcription factor 2, c-fos interacting							yes
VCAN	ENSG00000038427	ENSG00000038427.16	VCAN	1462	versican		yes
VDAC1	ENSG00000213585	ENSG00000213585.11	VDAC1	7416	voltage dependent anion channel 1							yes
VEGFA	ENSG00000112715	ENSG00000112715.24	VEGFA	7422	vascular endothelial growth factor A	yes			yes			yes
VEGFB	ENSG00000173511	ENSG00000173511.9	VEGFB	7423	vascular endothelial growth factor B				yes
VEGFC	ENSG00000150630	ENSG00000150630.4	VEGFC	7424	vascular endothelial growth factor C				yes
VHL	ENSG00000134086	ENSG00000134086.8	VHL	7428	von Hippel-Lindau tumor suppressor	yes
VIM	ENSG00000026025	ENSG00000026025.16	VIM	7431	vimentin		yes
VPS13A	ENSG00000197969	ENSG00000197969.14	VPS13A	23230	vacuolar protein sorting 13 homolog A		yes
VWF	ENSG00000110799	ENSG00000110799.14	VWF	7450	von Willebrand factor	yes
WNT11	ENSG00000085741	ENSG00000085741.13	WNT11	7481	Wnt family member 11		yes
WNT3A	ENSG00000154342	ENSG00000154342.6	WNT3A	89780	Wnt family member 3A								yes
WNT5A	ENSG00000114251	ENSG00000114251.14	WNT5A	7474	Wnt family member 5A		yes
WNT5B	ENSG00000111186	ENSG00000111186.13	WNT5B	81029	Wnt family member 5B		yes
WWTR1	ENSG00000018408	ENSG00000018408.15	WWTR1	25937	WW domain containing transcription regulator 1	yes
XBP1	ENSG00000100219	ENSG00000100219.16	XBP1	7494	X-box binding protein 1	yes		yes
XIAP	ENSG00000101966	ENSG00000101966.13	XIAP	331	X-linked inhibitor of apoptosis					yes	yes				yes
YWHAZ	ENSG00000164924	ENSG00000164924.18	YWHAZ	7534	tyrosine 3-monooxygenase/tryptophan 5-monooxygenase activation protein zeta									yes
ZEB1	ENSG00000148516	ENSG00000148516.21	ZEB1	6935	zinc finger E-box binding homeobox 1		yes
ZEB2	ENSG00000169554	ENSG00000169554.22	ZEB2	9839	zinc finger E-box binding homeobox 2		yes
ZFP42	ENSG00000179059	ENSG00000179059.10	ZFP42	132625	ZFP42 zinc finger protein								yes
ZNF217	ENSG00000171940	ENSG00000171940.13	ZNF217	7764	zinc finger protein 217	yes
ZNF703	ENSG00000183779	ENSG00000183779.7	ZNF703	80139	zinc finger protein 703	yes
ALAS1	ENSG00000023330	ENSG00000023330.15	ALAS1	211	5'-aminolevulinate synthase 1									yes
CNMD	ENSG00000136110	ENSG00000136110.13	CNMD	11061	chondromodulin				yes
ERN1	ENSG00000178607	ENSG00000178607.16	ERN1	2081	endoplasmic reticulum to nucleus signaling 1			yes
NSD2	ENSG00000109685	ENSG00000109685.18	NSD2	7468	nuclear receptor binding SET domain protein 2	yes
ORC6	ENSG00000091651	ENSG00000091651.9	ORC6	23594	origin recognition complex subunit 6	yes
EIF2AK3	ENSG00000172071	ENSG00000172071.14	EIF2AK3	9451	eukaryotic translation initiation factor 2 alpha kinase 3			yes
PUM3	ENSG00000080608	ENSG00000080608.10	PUM3	9933	pumilio RNA binding family member 3	yes
VEGFD	ENSG00000165197	ENSG00000165197.5	VEGFD	2277	vascular endothelial growth factor D				yes
WASHC5-AS1	ENSG00000253167	ENSG00000253167.1	WASHC5-AS1	106479020	WASHC5 antisense RNA 1	yes
Supplementary Table 2. Target genes included in the designed panel and functional classification of particular transcripts. (a) Gene symbols of targets included in the panel, (b) Ensembl ID, (c) Ensembl ID as in Gencode (version 35), (d) Gene symbol according to the HUGO Gene Nomenclature Committee, (e) EntrezID, (f) Full name of the gene, (g) - (p) Functional classification.

## Sheet: SupplementaryTable 3
Supplementary Table 3
Gencode.v35	Gene symbol	Direction	logFC	p-value	FDR	Panel	Comparison
ENSG00000187288.12	CIDEC	down	-2.74989	4.25795e-05	0.00687322	N	T5 - T0
ENSG00000124205.18	EDN3	down	-1.68863	5.33772e-05	0.00687322	N	T5 - T0
ENSG00000181751.10	MACIR	down	-1.11786	6.47707e-05	0.00687322	N	T5 - T0
ENSG00000173801.17	JUP	down	-1.79948	7.74993e-05	0.00687322	N	T5 - T0
ENSG00000129521.15	EGLN3	down	-4.11031	0.000134776	0.009107	N	T5 - T0
ENSG00000105388,.7	CEACAM5	down	-2.21939	0.000192194	0.0103866	N	T5 - T0
ENSG00000205277.10	MUC12	down	-1.85311	0.000352035	0.0142725	N	T5 - T0
ENSG00000102996.5	MMP15	down	-1.04745	0.000547138	0.0199074	N	T5 - T0
ENSG00000151276.24	MAGI1	down	-1.75233	0.00141861	0.034707	N	T5 - T0
ENSG00000173702.7	MUC13	down	-3.04123	0.00154146	0.0352796	N	T5 - T0
ENSG00000147883.12	CDKN2B	down	-1.18615	0.00254771	0.045974	N	T5 - T0
ENSG00000198788.9	MUC2	down	-1.42953	0.0026386	0.0468022	N	T5 - T0
ENSG00000162981.14	LRATD1	down	-2.20011	0.00317447	0.0498457	N	T5 - T0
ENSG00000118777.12	ABCG2	down	-2.10805	3.28004e-07	0.000421102	Y	T5 - T0
ENSG00000085563.15	ABCB1	down	-2.04262	5.93519e-07	0.000421102	Y	T5 - T0
ENSG00000053747.17	LAMA3	down	-1.4212	1.09572e-06	0.000518277	Y	T5 - T0
ENSG00000121858.11	TNFSF10	down	-1.19572	2.39228e-05	0.00565774	Y	T5 - T0
ENSG00000169242,.2	EFNA1	down	-1.18013	6.77306e-05	0.00687322	Y	T5 - T0
ENSG00000166825.15	ANPEP	down	-1.59184	6.84639e-05	0.00687322	Y	T5 - T0
ENSG00000165806.21	CASP7	down	-1.08037	8.51946e-05	0.00711125	Y	T5 - T0
ENSG00000117472.10	TSPAN1	down	-1.55585	0.000125579	0.00890986	Y	T5 - T0
ENSG00000157168.20	NRG1	down	-1.20422	0.000165243	0.00970587	Y	T5 - T0
ENSG00000137757.11	CASP5	down	-1.45546	0.000206059	0.0103866	Y	T5 - T0
ENSG00000134755.18	DSC2	down	-1.25822	0.000319531	0.0137398	Y	T5 - T0
ENSG00000148926.10	ADM	down	-1.07364	0.000334921	0.013978	Y	T5 - T0
ENSG00000151715.8	TMEM45B	down	-1.30831	0.000666617	0.0223556	Y	T5 - T0
ENSG00000065618.21	COL17A1	down	-1.2357	0.00110646	0.0296239	Y	T5 - T0
ENSG00000164825.4	DEFB1	down	-1.25776	0.00272539	0.0471105	Y	T5 - T0
ENSG00000039068.20	CDH1	down	-1.16169	0.00304743	0.0498457	Y	T5 - T0
ENSG00000224631.4	RPS27AP16	up	1.10635	5.60369e-05	0.00687322	N	T5 - T0
ENSG00000010322.16	NISCH	up	1.45483	0.000150566	0.00943078	N	T5 - T0
ENSG00000249506.3	ZEB2P1	up	2.28848	0.00015286	0.00943078	N	T5 - T0
ENSG00000256720.1	BTG1P1	up	1.00998	0.00137986	0.0344054	N	T5 - T0
ENSG00000117020.19	AKT3	up	2.4658	0.00159189	0.0358554	N	T5 - T0
ENSG00000196369.12	SRGAP2B	up	2.25925	0.00172753	0.0377133	N	T5 - T0
ENSG00000281383.1	ENSG00000281383	up	1.401	0.00271283	0.0471105	N	T5 - T0
ENSG00000146535.14	GNA12	up	4.15025	0.0029937	0.0498457	N	T5 - T0
ENSG00000143546.10	S100A8	up	3.92439	2.33094e-06	0.000826901	Y	T5 - T0
ENSG00000154118.13	JPH3	up	1.48463	0.000102531	0.00808287	Y	T5 - T0
ENSG00000136244.12	IL6	up	3.00359	0.000678036	0.0223556	Y	T5 - T0
ENSG00000100985.7	MMP9	up	1.52847	0.000693198	0.0223556	Y	T5 - T0
ENSG00000124216.4	SNAI1	up	1.25566	0.00226271	0.0441843	Y	T5 - T0
ENSG00000130005.13	GAMT	up	1.00567	0.00240498	0.0449035	Y	T5 - T0
ENSG00000129946.11	SHC2	up	1.08872	0.00318444	0.0498457	Y	T5 - T0
ENSG00000085563,15	ABCB1	down	-1.63749	4.99572e-05	0.0236298	Y	T4 - T0
ENSG00000118777,12	ABCG2	down	-1.58348	9.50832e-05	0.0262885	Y	T4 - T0
ENSG00000116016,14	EPAS1	down	-0.714003	4.85691e-05	0.0236298	N	T4 - T0
ENSG00000180340,7	FZD2	up	0.981119	0.000111156	0.0262885	N	T4 - T0
ENSG00000053747,17	LAMA3	down	-1.12989	9.53253e-05	0.0262885	Y	T4 - T0
ENSG00000184012,14	TMPRSS2	down	-4.34637	9.86154e-06	0.0139935	N	T4 - T0
Supplementary Table 3. Differentially Expressed Genes (DEGs) between time points T5 (60 minutes) and T0 (0 minutes). (a) Ensembl ID as in Gencode (version 35), (b) Gene symbol, (c) Direction of the expression change: up - upregulation, down - downregulation, (d) logFoldChange (logFC), (e) p-value, (f) False Discovery Rate (FDR), (g) Indication if the gene was included in our panel: N - no, Y - ye…

## Sheet: SupplementaryTable 4
Supplementary Table 4
DEGs T5-T0
Gene Ontology Term ID	Description	p-value	FDR	GeneRatio	geneID	Comparison
GO:0097194	execution phase of apoptosis	0.000034154	0.014327	4/77	CASP5/CASP7/CIDEC/IL6	T5-T0
GO:0034109	homotypic cell-cell adhesion	0.000091484	0.019589	4/99	CEACAM5/DSC2/IL6/JUP	T5-T0
GO:0052547	regulation of peptidase activity	0.00024043	0.040345	5/236	EFNA1/EGLN3/MMP9/S100A8/TNFSF10	T5-T0
GO:0090130	tissue migration	0.000093392	0.019589	6/313	AKT3/EFNA1/JUP/MACIR/MMP9/SNAI1	T5-T0
GO:0001667	ameboidal-type cell migration	0.0000064455	0.0054077	8/428	AKT3/EDN3/EFNA1/GNA12/JUP/MACIR/MMP9/SNAI1	T5-T0
KEGG ID	Description	p-value	FDR	GeneRatio	geneID	Comparison
hsa02010	ABC transporters	0.00048521	0.042488	3/45	ABCB1/ABCG2/DEFB1	T5-T0
hsa01521	EGFR tyrosine kinase inhibitor resistance	0.00014785	0.017347	4/79	AKT3/IL6/NRG1/SHC2	T5-T0
hsa05226	Gastric cancer	5.7339e-7	0.00020183	7/149	ABCB1/AKT3/CDH1/CDKN2B/JUP/MUC2/SHC2	T5-T0
hsa04668	TNF signaling pathway	0.00060353	0.042488	4/114	AKT3/CASP7/IL6/MMP9	T5-T0
hsa05417	Lipid and atherosclerosis	0.00077947	0.045729	5/215	AKT3/CASP7/IL6/MMP9/TNFSF10	T5-T0
hsa05200	Pathways in cancer	0.0000068975	0.0012140	10/513	AKT3/CASP7/CDH1/CDKN2B/EGLN3/GNA12/IL6/JUP/LAMA3/MMP9	T5-T0
Supplementary Table 4. The results of enrichment analysis for differentially expressed genes (DEGs) between T5 (time point 5, 60 minutes after resection) and T0 (time point 0, 0 minutes after resection). (a) Gene Ontology Term ID and Kyoto Encyclopedia of Genes and Genomes (KEGG) ID, (b) short description of identified Gene Ontology (GO) terms, (c) p-value, (d) False Discovery Rate (FDR), (e) rat…

## Sheet: SupplementaryTable 5
Supplementary Table 5
Gene symbol	Description	Functional classification
BIRC6	baculoviral IAP repeat containing 6	Apoptosis/Cell death
GPR160	G protein-coupled receptor 160	Other
ANXA2	annexin A2	Hypoxia
VDAC1	voltage dependent anion channel 1	Hypoxia
APAF1	apoptotic peptidase activating factor 1	Apoptosis/Cell death
NAT1	N-acetyltransferase 1	Other
CTSS	cathepsin S	Apoptosis/Cell death
CASP3	caspase 3	Apoptosis/Cell death
HPSE	heparanase	Other
BCL10	B-cell CLL/lymphoma 10	Apoptosis/Cell death
CASP7	caspase 7	Apoptosis/Cell death
CDH1	cadherin 1	EMT
OCLN	occludin	EMT
EPCAM	epithelial cell adhesion molecule	Other
DSC2	desmocollin 2	EMT
FMO5	flavin containing monooxygenase 5	Other
MACIR	Macrophage Immunometabolism Regulator	Other
TSPAN1	tetraspanin 1	EMT
TMEM45B	transmembrane protein 45B	EMT
RARRES1	retinoic acid receptor responder 1	Other
NQO1	NAD(P)H quinone dehydrogenase 1	EMT
EFNB2	ephrin B2	Other
TFRC	transferrin receptor	Hypoxia
TGFA	transforming growth factor alpha	Apoptosis/Cell death
DSP	desmoplakin	EMT
GALNT5	polypeptide N-acetylgalactosaminyltransferase 5	Apoptosis/Cell death
NAT2	N-Acetyltransferase 2	Other
LGALS3	galectin 3	Hypoxia
SDC1	syndecan 1	EMT
KRT18	keratin 18	EMT
FA2H	FA2H	EMT
CA12	CA12	Other
KRT8	keratin 8	EMT
KRT19	keratin 19	EMT
ADORA2B	adenosine A2b receptor	Hypoxia
FGFBP1	fibroblast growth factor binding protein 1	EMT
VIL1	Villin 1	Other
MYO7B	Myosin VIIB	Other
EFNB1	Ephrin B1	Other
MUC4	Mucin 4	Apoptosis/Cell death
PIGR	Polymeric Immunoglobulin Receptor	Other
INAVA	Innate Immunity Activator	Other
HNF4A	hepatocyte nuclear factor 4 alpha	Hypoxia
MST1R	macrophage stimulating 1 receptor	EMT
MUC12	Mucin 12, Cell Surface Associated	Other
MAPK3	mitogen-activated protein kinase 3	Apoptosis/Cell death
CTSA	cathepsin A	Hypoxia
COL17A	collagen type XVII alpha 1 chain	EMT
MUC2	Mucin 2, Oligomeric Mucus/Gel-Forming	Other
FCGBP	Fc Gamma Binding Protein	Other
SLC44A4	Solute Carrier Family 44 Member 4	Other
KRT12	Keratin 12	Other
NR3C2	Nuclear Receptor Subfamily 3 Group C Member 2	Other
RPL13AP20	Ribosomal Protein L13a Pseudogene 20	Other
MMP15	Matrix Metallopeptidase 15	Other
HK2P1	Hexokinase 2 Pseudogene 1	Other
CTSD	cathepsin D	Other
MXD1	MAX Dimerization Protein 1	Apoptosis/Cell death
SLC2A14	Solute Carrier Family 2 Member 14	Other
CCNG2	cyclin G2	Hypoxia
MDK	midkine (neurite growth-promoting factor 2)	Apoptosis/Cell death
TNFRSF21	TNF receptor superfamily member 21	Apoptosis/Cell death
LAMA3	laminin subunit alpha 3	EMT
ANPEP	alanyl aminopeptidase, membrane	EMT
EFNA1	ephrin A1	EMT
NDRG1	N-myc downstream regulated 1	Hypoxia
GADD45A	growth arrest and DNA damage inducible alpha	Apoptosis/Cell death
FASLG	Fas ligand	Apoptosis/Cell death
BIRC3	baculoviral IAP repeat containing 3	Apoptosis/Cell death
BTG1	BTG anti-proliferation factor 1	Hypoxia
NECTIN2	Nectin Cell Adhesion Molecule 2	Other
BECN1	beclin 1	Apoptosis/Cell death
CKB	Creatine Kinase B	Other
HKDC1	Hexokinase Domain Containing 1	Other
POLR2A	RNA polymerase II subunit A	Reference
HMOX1	heme oxygenase 1	Hypoxia
SLC16A3	solute carrier family 16 member 3	Hypoxia
EDN3	Endothelin 3	Other
SLC2A1	solute carrier family 2 member 1	Hypoxia
HK2	hexokinase 2	Hypoxia
FLNB	filamin B	EMT
SFN	stratifin	Apoptosis/Cell death
EZR	ezrin	Other
RETREG1	Reticulophagy Regulator 1	Other
CASP5	caspase 5	Apoptosis/Cell death
CASP10	caspase 10	Apoptosis/Cell death
DEFB1	defensin beta 1	Apoptosis/Cell death
CTSE	Cathepsin E	Other
DAPK2	Death Associated Protein Kinase 2	Apoptosis/Cell death
BCL2L10	BCL2 like 10	Apoptosis/Cell death
CDKN2B	Cyclin Dependent Kinase Inhibitor 2B	Apoptosis/Cell death
EDN1	endothelin 1	Hypoxia
EPHA2	EPH Receptor A2	Other
TMPRSS2	Transmembrane Serine Protease 2	Other
CEACAM7	CEA Cell Adhesion Molecule 7	Other
CEACAM5	CEA Cell Adhesion Molecule 5	Apoptosis/Cell death
YWHAB	yrosine 3-Monooxygenase/Tryptophan 5-Monooxygenase Activation Protein Beta	Apoptosis/Cell death
NRG1	neuregulin 1	Apoptosis/Cell death
F3	coagulation factor III, tissue factor	Hypoxia
YWHAZP10	YWHAZ Pseudogene 10	Other
XIAPP1	X-Linked Inhibitor Of Apoptosis Pseudogene 1	Apoptosis/Cell death
ENSG00000226521	Ribosomal Protein S6 Kinase, 70kDa, Polypeptide 1 (RPS6KB1) Pseudogene	Other
CAPG	Capping Actin Protein, Gelsolin Like	Other
XIAPP3	X-Linked Inhibitor Of Apoptosis Pseudogene 3	Apoptosis/Cell death
CDHR5	Cadherin Related Family Member 5	Other
LRATD1	LRAT Domain Containing 1	Other
PDK1	pyruvate dehydrogenase kinase 1	Hypoxia
MAML2	mastermind like transcriptional coactivator 2	Apoptosis/Cell death
CASP1	caspase 1	Apoptosis/Cell death
TNFRSF11B	TNF receptor superfamily member 11b	Apoptosis/Cell death
CASP8	caspase 8	Apoptosis/Cell death
ERBB3	erb-b2 receptor tyrosine kinase 3	EMT
BMP2	bone morphogenetic protein 2	EMT
SYTL2	synaptotagmin like 2	Other
KIF13B	kinesin family member 13B	Other
BCL2L11	BCL2 like 11	Apoptosis/Cell death
ZNF217	zinc finger protein 217	Other
HLA-C	Major Histocompatibility Complex, Class I, C	Other
ENSG00000225356	Epithelial Cell Adhesion Molecule (EPCAM) Pseudo	Other
RUNX3	RUNX Family Transcription Factor 3	Other
NF2	neurofibromin 2	Other
MMP11	matrix metallopeptidase 11	Other
NOTCH3	Notch Receptor 3	EMT
CCND1	cyclin D1	EMT
RRM2P2	Ribonucleotide Reductase M2 Polypeptide Pseudogene 2	Other
IFNA21	Interferon Alpha 21	Other
BMP7	bone morphogenetic protein 7	EMT
FOXC2	forkhead box C2	EMT
FZD1	Frizzled Class Receptor 1	Other
APH1B	aph-1 homolog B, gamma-secretase subunit	Apoptosis/Cell death
NISCH	Nischarin	Apoptosis/Cell death
NFIX	Nuclear Factor I X	Other
HNRNPU	Heterogeneous Nuclear Ribonucleoprotein U	Other
MHL1	MutL Homolog 1	Other
BCL11A	B-cell CLL/lymphoma 11A	Other
CCND2	cyclin D2	Other
SOX10	SRY-box 10	EMT
IGF1R	insulin like growth factor 1 receptor	Apoptosis/Cell death
DFFA	DNA fragmentation factor subunit alpha	Apoptosis/Cell death
EPN2	Epsin 2	Other
MPZ	myelin protein zero	Other
BAK1P1	BCL2 Antagonist/Killer 1 Pseudogene 1	Other
NEK4	NIMA related kinase 4	Other
GEMIN2	gem nuclear organelle associated protein 2	EMT
RPS27A	Ribosomal Protein S27a	Other
Supplementary Table 5. Genes included in weighted gene co-expression network analysis (WCGNA) module eigengene 2 (ME2). (a) gene symbol, (b) description, (c) functional classification.

## Sheet: SupplementaryTable 6
Supplementary Table 6
Gene symbol	Description	Functional classification
GAA	glucosidase alpha, acid	Apoptosis/Cell death
ZNF703	zinc finger protein 703	Other
NOTCH1	EMT	EMT
EPHB4	EPH receptor B4	Other
MGMT	O-6-methylguanine-DNA methyltransferase	Other
MAP1LLC3A	microtubule associated protein 1 light chain 3 alpha	Apoptosis/Cell death
ECSIT	ECSIT signalling integrator	Other
TMEM132A	transmembrane protein 132A	EMT
FZD2	Frizzled Class Receptor 2	EMT
CD81	CD80 Molecule	Other
CDK2	cyclin dependent kinase 2	Other
NDRG2	NDRG family member 2	Apoptosis/Cell death
RACGAP1	Rac GTPase activating protein 1	Other
APEX1	apurinic/apyrimidinic endodeoxyribonuclease 1	Hypoxia
NONO	Non-POU domain containing, octamer-binding	Reference
LAPTM4B	lysosomal protein transmembrane 4 beta	Apoptosis/Cell death
RPL13A	ribosomal protein L13a	Reference
UBA52	Ubiquitin A-52 Residue Ribosomal Protein Fusion Product 1	Other
GAPDH	Glyceraldehyde-3-phosphate dehydrogenase	Reference
GPI	glucose-6-phosphate isomerase	Hypoxia
GSTP1	glutathione S-transferase pi 1	Other
ACTR3B	ARP3 actin related protein 3 homolog B	Other
ATG16L1	autophagy related 16 like 1	Apoptosis/Cell death
MALAT1	metastasis associated lung adenocarcinoma transcript 1 (non-protein coding)	EMT
PDGFA	platelet derived growth factor subunit A	EMT
ETV6	ETS variant 6	Other
CTNNB1	catenin beta 1	EMT
P4HA1	prolyl 4-hydroxylase subunit alpha 1	Hypoxia
LDHA	Lactate dehydrogenase A	Hypoxia
CIDEC	Cell Death-Inducing DFFA-Like Effector Protein C	Apoptosis/Cell death
ALDOC	Aldolase, Fructose-Bisphosphate C	Other
EGFR	epidermal growth factor receptor	Apoptosis/Cell death
ADM	adrenomedullin	Hypoxia
MXI1	MAX interactor 1, dimerization protein	Hypoxia
ITM2C	Integral Membrane Protein 2C	Apoptosis/Cell death
ZG16	Zymogen Granule Protein 16	Other
JUP	Junction Plakoglobin	EMT
MACO1	Macoilin 1	Other
ERO1A	Endoplasmic Reticulum Oxidoreductase 1 Alpha	Apoptosis/Cell death
YWHAZ	tyrosine 3-monooxygenase/tryptophan 5-monooxygenase activation protein zeta	Reference
RAC1	ras-related C3 botulinum toxin substrate 1 (rho family, small GTP binding protein Rac1	EMT
HEXB	hexosaminidase subunit beta	Other
XIAP	X-linked inhibitor of apoptosis	Apoptosis/Cell death
TNFSF10	TNF receptor superfamily member 10	Apoptosis/Cell death
B2M	Beta-2-microglobulin	Reference
ABCB1	ATP binding cassette subfamily B member 1	Hypoxia
ABCG2	ATP binding cassette subfamily G member 2 (Junior blood group)	Hypoxia
ATG5	autophagy related 5	Apoptosis/Cell death
VPS13A	vacuolar protein sorting 13 homolog A	EMT
BIRC2	baculoviral IAP repeat containing 2	Apoptosis/Cell death
SLC26A3	Solute Carrier Family 26 Member 3	Other
EPAS1	Endothelial PAS Domain Protein 1	Hypoxia
RBBP8	RB binding protein 8, endonuclease	Other
HIF1A	hypoxia inducible factor 1 alpha subunit	Apoptosis/Cell death
CYRIB	CYFIP Related Rac1 Interactor B	Other
HSPA14	heat shock protein family A (Hsp70) member 14	Other
Supplementary Table 6. Genes included in weighted gene co-expression network analysis (WCGNA) module eigengene 4 (ME4). (a) gene symbol, (b) description, (c) functional classification.

## Sheet: SupplementaryTable7
Supplementary Table 7
WCGNA ME2
Gene Ontology Term ID	Description	p-value	FDR	GeneRatio	geneID	Comparison
GO:0097194	execution phase of apoptosis	0.0000038314	0.00053575	7/126	APAF1/CASP3/CASP5/CASP7/CASP8/DFFA/FASLG	T5-T0
GO:0071887	leukocyte apoptotic process	5.0631e-7	0.00015544	9/126	BCL10/BCL2L11/CASP3/CASP7/DFFA/EFNA1/FASLG/LGALS3/TNFRSF21/	T5-T0
GO:0097191	extrinsic apoptotic signaling pathway	4.2485e-7	0.00015544	12/224	BCL10/BCL2L10/BCL2L11/BIRC6/CASP10/CASP8/ERBB3/FASLG/HMOX1/KRT18/KRT8/LGALS3	T5-T0
GO:1903034	regulation of response to wounding	0.000012594	0.0010179	9/168	ANXA2/EDN1/F3/FOXC2/HPSE/IGF1R/MDK/OCLN/VIL1	T5-T0
GO:0052547	regulation of peptidase activity	7.4110e-7	0.00015544	12/236	APAF1/APH1B/BCL10/BCL2L10/BIRC3/CASP1/CASP8/CTSD/EFNA1/F3/FASLG/SFN	T5-T0
GO:0051402	neuron apoptotic process	6.2266e-7	0.00015544	13/277	APAF1/BCL2L11/CASP3/CASP7/CASP8/CCND1/ERBB3/FASLG/FZD1/MDK/NQO1/RETREG1/TNFRSF21	T5-T0
GO:0048863	stem cell differentiation	0.0000075405	0.00090378	11/246	BMP7/EDN1/EDN3/EFNB1/EPCAM/FOXC2/FZD1/HNRNPU/MAPK3/NRG1/SOX10	T5-T0
GO:0060485	mesenchyme development	0.000013197	0.0010179	12/312	BMP2/BMP7/EDN1/EDN3/EFNA1/EFNB1/ERBB3/FOXC2/MAPK3/MDK/NRG1/SOX10	T5-T0
GO:0010038	response to metal ion	0.0000095875	0.0010055	13/355	BECN1/CASP3/CASP8/CDH1/EDN1/HMOX1/MAPK3/MUC2/NDRG1/NQO1/SDC1/TFRC/TNFRSF11B	T5-T0
GO:0048732	gland development	0.0000012311	0.00020657	16/450	BCL2L11/BMP2/BMP7/CCND1/CDH1/CDKN2B/EDN1/EPHA2/EZR/FA2H/HK2/MAPK3/MDK/NRG1/SOX10/TGFA	T5-T0
KEGG ID	Description	p-value	FDR	GeneRatio	geneID	Comparison
hsa04215	Apoptosis	1.7182e-9	3.0241e-7	8/98	APAF1/BCL2L11/BECN1/BIRC3/BIRC6/CASP3/CASP7/CASP8	T5-T0
hsa04115	p53 signaling pathway	0.0000016660	0.00014661	8/98	APAF1/CASP3/CASP8/CCND1/CCND2/CCNG2/GADD45A/SFN	T5-T0
hsa04210	Apoptosis_1	3.4941e-9	4.0998e-7	13/136	APAF1/BCL2L11/BIRC3/CASP10/CASP3/CASP7/CASP8/CTSD/CTSS/DFFA/FASLG/GADD45A/MAPK3	T5-T0
hsa04066	HIF-1 signaling pathway	0.0000035725	0.00025150	9/109	EDN1/HK2/HKDC1/HMOX1/IGF1R/MAPK3/PDK1/SLC2A1/TFRC	T5-T0
hsa05222	Small cell lung cancer	0.000077419	0.0027251	7/98	APAF1/BIRC3/CASP3/CCND1/CDKN2B/GADD45A/LAMA3	T5-T0
hsa04068	FoxO signaling pathway	0.000016137	0.00094602	9/131	BCL2L11/CCND1/CCND2/CCNG2/CDKN2B/FASLG/GADD45A/IGF1R/MAPK3	T5-T0
hsa04390	Hippo signaling pathway	0.000067741	0.0027251	9/157	BIRC3/BMP2/BMP7/CCND1/CCND2/CDH1/FZD1/NF2/YWHAB	T5-T0
hsa05160	Hepatitis C	0.000071167	0.0027251	9/158	APAF1/CASP3/CASP8/CCND1/FASLG/IFNA21/MAPK3/OCLN/YWHAB	T5-T0
hsa05205	Proteoglycans in cancer	0.000018813	0.00094602	11/205	CASP3/CCND1/ERBB3/EZR/FASLG/FLNB/FZD1/HPSE/IGF1R/MAPK3/SDC1	T5-T0
hsa05200	Pathways in cancer	5.8314e-10	2.0527e-7	25/531	APAF1/BCL2L11/BIRC3/BMP2/CASP3/CASP7/CASP8/CCND1/CCND2/CDH1/CDKN2B/DAPK2/EDN1/FASLG/FZD1/GADD45A/HMOX1/IFNA21/IGF1R/LAMA3/MAPK3/NOTCH3/NQO1/SLC2A1/TGFA	T5-T0
WCGNA ME4
Gene Ontology Term ID	Description	p-value	FDR	GeneRatio	geneID	Comparison
GO:0007039	protein catabolic process in the vacuole	0.000076884	0.0097177	3/52	CD81/LAPTM4B/VPS13A	T5-T0
GO:0016052	carbohydrate catabolic process	0.0000013356	0.0011206	7/161	ALDOC/GAA/GAPDH/GPI/HEXB/HIF1A/LDHA	T5-T0
GO:0006090	pyruvate metabolic process	0.000059643	0.0097177	5/120	ALDOC/GAPDH/GPI/HIF1A/LDHA	T5-T0
GO:0009132	nucleoside diphosphate metabolic process	0.000081077	0.0097177	5/128	ALDOC/GAPDH/GPI/HIF1A/LDHA	T5-T0
GO:0030323	respiratory tube development	0.000058821	0.0097177	6/196	CTNNB1/EGFR/EPAS1/NOTCH1/PDGFA/RPL13A	T5-T0
GO:0060541	respiratory system development	0.00010858	0.0098738	6/219	CTNNB1/EGFR/EPAS1/NOTCH1/PDGFA/RPL13A	T5-T0
GO:0072593	reactive oxygen species metabolic process	0.00013217	0.0098738	6/227	ATG5/BIRC2/EGFR/GSTP1/HIF1A/RAC1	T5-T0
GO:0198738	cell-cell signaling by wnt	0.0000027129	0.0011381	10/447	CTNNB1/EGFR/FZD2/JUP/NDRG2/NOTCH1/RAC1/TMEM132A/XIAP/ZNF703	T5-T0
GO:0048872	homeostasis of number of cells	0.00010602	0.0098738	7/316	B2M/EPAS1/GPI/HIF1A/NOTCH1/RACGAP1/XIAP	T5-T0
GO:0001701	in utero embryonic development	0.000069310	0.0097177	8/402	ADM/CTNNB1/EGFR/EPAS1/GPI/HIF1A/NOTCH1/RBBP8	T5-T0
KEGG ID	Description	p-value	FDR	GeneRatio	geneID	Comparison
hsa00010	Glycolysis / Gluconeogenesis	0.00026908	0.018943	4/67	ALDOC/GAPDH/GPI/LDHA	T5-T0
hsa05215	Prostate cancer	0.000087307	0.010244	5/97	CDK2/CTNNB1/EGFR/GSTP1/PDGFA	T5-T0
hsa04066	HIF-1 signaling pathway	0.00015180	0.013359	5/109	ALDOC/EGFR/GAPDH/HIF1A/LDHA	T5-T0
hsa05231	Choline metabolism in cancer	0.0011407	0.040151	4/98	EGFR/HIF1A/PDGFA/RAC1	T5-T0
hsa05226	Gastric cancer	0.000064822	0.010244	6/149	ABCB1/CDK2/CTNNB1/EGFR/FZD2/JUP	T5-T0
hsa05160	Hepatitis C	0.00084358	0.040151	5/158	CD81/CDK2/CTNNB1/EGFR/YWHAZ	T5-T0
hsa04510	Focal adhesion	0.00035283	0.020699	6/203	BIRC2/CTNNB1/EGFR/PDGFA/RAC1/XIAP	T5-T0
hsa05200	Pathways in cancer	5.4872e-7	0.00019315	13/531	BIRC2/CDK2/CTNNB1/EGFR/EPAS1/FZD2/GSTP1/HIF1A/JUP/NOTCH1/PDGFA/RAC1/XIAP	T5-T0
hsa05131	Shigellosis	0.00099494	0.040151	6/247	ACTR3B/ATG16L1/ATG5/EGFR/RAC1/UBA52	T5-T0
hsa05132	Salmonella infection	0.0010375	0.040151	6/249	ACTR3B/BIRC2/CTNNB1/GAPDH/RAC1/TNFSF10	T5-T0
Supplementary Table 7. Gene Ontology (GO) terms and KEGG pathways identified via enrichment analyses, including cluster membership information. Enrichment analysis was conducted for genes from weighted gene co-expression network analysis (WCGNA) from statistically significant modules - ME2 and ME4. (a) Gene Ontology Term ID and Kyoto Encyclopedia of Genes and Genomes (KEGG) ID, (b) short descript…
